# Supplementary material for: Revisiting the taxonomical classification of Porcine Circovirus type 2 (PCV2): still a real challenge
Source: Virol J. 2015 Aug 28;12:131. doi: 10.1186/s12985-015-0361-x (PMC4551364; doi:10.1186/s12985-015-0361-x)
Supplement: Additional file 1: — Spreadsheet containing the datasets used in the present study. For ORF2, the clustering according to NJ and ML phylogenetic trees is included. The list of Acc.Num of reference strains is also reported. (XLS 313 kb) [file 12985_2015_361_MOESM1_ESM.xls]

## Sheet: Caption
	Appendix I: Spreadsheet containing the datasets used in the present study. For ORF2, the clustering according to NJ and ML phylogenetic trees is included. The list of Acc.Num of reference strains is also reported.

## Sheet: CompleteGenome_initial_database
AF118095
AF264042
AF027217
AY181948
AF147751
KC618389
AF264040
AY699793
AB072303
AF381175
AY099498
AB072301
AJ223185
AF109397
AF408635
AF381177
AF264041
AY099495
AY099499
AF118097
AF454546
EF394775
AY094619
FR823451
KC188796
EF394774
AY099497
AF264039
AY325495
FJ233908
AF264038
DQ397521
AY099500
AF055392
GU049340
AF520783
JQ994269
HM000100
HV508994
FJ905471
HQ395054
FJ870968
FJ870967
FJ218001
DQ629113
DQ629114
JF317584
AF544024
AY099496
DQ104423
DQ104421
DQ104419
FJ218002
AF085695
AF086835
AF086836
AF086834
AF112862
EF394776
FJ233909
GU370064
AF264043
AF381176
AF201306
AF201305
AY256458
JX512854
HM009337
HQ591374
HQ591366
AY256456
HQ831522
AY322004
HQ831536
HQ831520
HQ831533
DQ870484
AF109399
HQ831539
AY874165
HQ831519
AY874166
AY424403
AY424401
FJ501957
NC005148
AY424402
AY288135
AY754022
AF465211
JF317589
JF317581
JF317574
FJ388889
JF317582
AF201310
JN133304
HM623764
AY256455
AF201308
AF201309
AY256459
AF201307
EU386606
EU136711
AF166528
AF154679
AF305533
AF305532
AY146991
AB426905
HM038034
FJ483938
AY180397
JF682791
HM038033
AY146993
HQ402903
AY180396
JF682794
JF682793
DQ915588
DQ363860
FJ998185
HQ395060
JX099786
HQ395040
JX948768
DQ322701
DQ151643
AY713470
JX512856
AF117753
EU886638
EU148506
JX512853
AY754017
AY754018
AY754016
AB072302
AY754019
AY754020
AY754021
AF109398
AY874169
AY874164
DQ355153
EU547458
AY682995
GU247988
DQ910865
EU921257
EU921256
EF524525
EU921254
EF524527
FJ623185
HM038025
GU450330
AY678532
EF675244
FJ644557
AY691169
FJ440338
HQ395045
JN119256
JF682792
HM038022
FJ660970
EF675233
HM142898
EU366323
FJ870975
EF675232
EF421971
JF272497
HM038029
GQ915289
JF272499
EU921255
DQ997817
DQ997816
GU325761
JX948773
FJ870969
EU095020
EU780073
EU647557
FJ660967
HQ395057
HM776450
HM776448
JF317566
JX948780
JX948772
KC684978
EF421972
EF675240
EU780074
EF493837
DQ997815
JX945575
HM038019
EU366325
EF421970
DQ195679
JX406426
GU247990
EU418626
FJ644922
GU252369
AY556475
EU257512
FJ644928
HQ395020
HQ395019
GU938304
HQ113121
FJ667592
FJ667589
FJ667584
FJ041151
HQ113120
JF928005
HQ395047
GU325765
FJ644932
FJ158602
HQ395035
EU521707
HQ395036
GU233804
JX678978
FJ667593
FJ667591
EF524535
FJ667587
FJ598044
GU325753
EU257515
JX534237
EU656143
FJ447482
GU325759
GU325758
EU266592
EU257514
FJ870974
FJ644926
GQ449670
JX534236
JX274295
JX948784
GQ359008
HM776442
EU366326
EU366324
FJ870976
JQ181597
JQ181589
JQ181585
EF675231
JX945577
JX945576
HM776438
FJ158603
FJ660971
HQ693092
AY847748
FJ644556
EU521709
HQ831528
HQ395046
EF210106
GU244507
GU244506
GQ911590
HQ395028
JF317573
FJ905469
JF690923
JF690915
JF690913
JF690922
JF690914
JF690921
JF690911
JF690912
JF690920
JF690919
EU391637
JF690917
JF690916
DQ364650
AY682997
DQ104420
DQ233257
HQ591372
HQ591371
AY321998
AY321997
HQ831529
AY256457
HQ591378
HM009336
EU545546
EU545543
EU545544
DQ180392
AY969004
HQ378160
AY484409
AF055394
AY484412
HM776444
HQ378159
HM038016
DQ220737
AY484413
AY484411
AF201897
HQ378161
AY484408
AY321985
AY321984
AY682990
AY484416
AY322000
AY536755
AY217743
AY188355
HQ591380
HM038026
HM038024
AY321990
HM009338
EF675235
EF675234
EF565366
AY322002
EF565364
HM038020
AY604430
HQ591375
AY322001
AY321994
AY321992
EF565344
EF565346
EU545548
AY849938
AY424405
FJ158606
EU136718
EU136713
AY484414
HQ591368
HQ591373
EU886637
EF565349
EF565358
EF565361
EF565365
GQ227412
EU136717
EU136712
EU136720
HQ831526
EF565354
EF565368
EF565347
EF565362
EF565363
EU136716
AY291316
EF565367
EF565356
EU684164
EU545542
DQ923524
DQ923523
KC835191
KC261601
KC261600
HQ831525
EF565350
AY874163
GU247992
AY321999
HM038021
AY641542
HM776445
EF524519
EF524521
EU545549
FN687846
FN687845
FN687844
FN687843
FN687842
JX512860
JX512859
AY321991
AF055393
EU547456
AY321986
FN687856
EF458306
EF565357
EU545550
HQ831527
AY321996
AY321995
JX512857
DQ201642
GU049342
GU049341
DQ017036
HM776451
HM641752
JF317575
FJ905464
HQ831534
HQ831521
EF565343
EF565352
EF565353
EF565348
FJ935780
EF565351
GU247991
FJ644924
EF421969
HQ591377
HQ591376
EU257513
HM038028
HM038023
FJ948167
FJ644563
AY181945
AY651850
HM776446
EF675239
EF675237
EU283329
EF493841
EF493840
EF493842
EF493838
AY321989
AY321988
AY613854
EF452350
AY256460
EU909688
EF524515
AJ623306
AY122275
AF201311
FJ644559
AY321987
EF565355
AY686764
AY288134
DQ648031
FN687855
FJ905461
KC835194
AY484415
FJ644919
KC835190
HM003569
JQ181601
JQ181591
JQ181590
AM086384
AY536756
EU503035
FJ644925
AY691679
EU545551
EU503034
JF317572
JF317569
JF317570
FJ644561
FJ644558
HQ591365
HQ831538
AY424404
HQ831524
AF538325
JF317579
FJ158605
HQ831537
EF565342
EU136719
EU136714
EU136715
FJ905465
HQ831535
HQ831531
FJ644921
FJ644920
GQ996404
DQ104422
DQ201641
GU247987
DQ141322
HQ231328
HM003570
JQ002672
AY391729
EF565345
KC835193
KC835192
FJ644555
GU325754
EU266596
EU266597
EU266595
EU266599
FJ644930
AY294310
DQ861902
DQ861901
DQ861900
DQ861898
DQ861897
DQ861899
DQ861896
DQ861895
EF565360
DQ220738
HM038018
JF317585
EF493839
HV508995
FJ905466
HQ831540
FN687857
EU545547
HQ591369
EU545545
JF317588
HQ395034
EU420015
HF542107
FN687849
FN687848
FN398026
EF421973
AY177626
EU503036
AY596823
HM038032
AY686762
JQ955679
EF565359
AY682993
AY916791
EF421968
EF515839
DQ478947
HQ591370
EU257516
EU257511
GU325766
JQ994270
FN687847
FN687841
FN687840
FN398024
FN398022
EF394778
EF394779
JQ692110
FJ233905
DQ629115
EF394777
EU340258
EU340257
DQ220728
DQ220739
DQ220729
DQ220731
FJ233906
GU799576
DQ220730
DQ220734
HQ148879
JQ994268
JF290418
FJ218000
DQ629116
DQ629117
DQ629118
DQ220736
DQ220735
DQ629119
DQ220732
FN687853
FN398027
FN687851
FN398025
FN398023
FN687850
JF317576
FJ233907
HQ738640
HQ738639
JF317580
HQ713495
FN687852
EU126887
DQ220727
FJ905460
JF317565
DQ910866
FJ905459
FJ716704
FJ667595
FJ667594
FJ667596
FJ716703
EU555439
EF524529
FJ905463
AY874168
FJ660968
FJ644923
GU938303
GQ449672
HQ831523
FJ905467
EU503039
EU503037
EU503032
EU503031
EU503038
GU325764
AY732494
EF592575
AY291318
GQ174519
AY682992
HQ395039
GU247989
EU418627
KC473165
HQ831532
HQ831530
JX512858
AY484407
HQ395026
FJ905470
EU521708
HQ395027
JF317567
JF317583
JF317578
JF317577
JF317568
JF317571
FJ905468
HQ738641
FN687854
FJ644562
DQ915583
FJ905462
AY578327
JN388690
HM038027
EU266598
EU266593
EU266594
EU346945
DQ220733
EF675242
EF675236
AY579893
GU083582
AY322003
AY321983
AY321982
EU503033
AY288133
AY596822
DQ915584
EU503040
DQ218421
DQ218420
DQ218419
EF592576
EF675243
EF675238
HQ231329
FJ804417
EF524523
HQ591367
EU408780
HM776443
HQ395056
JX099781
JX506730
JX099783
HQ395030
JX099782
JQ181606
JQ181605
JQ181604
JQ181603
HQ395049
JQ181599
JQ181598
HQ395058
JX099784
JQ181596
HQ395031
JX099785
JX099780
JQ181602
JQ181594
JQ181593
JQ181587
JQ181592
JQ181586
JQ181588
EU302141
EU302140
EU302139
AY035820
JQ181607
GQ449669
JQ181595
GU017735
FJ233910
JF690918
AY943819
AY291317
AY556473
AY682996
AY682994
AY682991
EF675241
HQ395044
EF524539
FJ644560
FJ667590
FJ667588
FJ594471
FJ667582
FJ667585
FJ667586
FJ667583
HQ378158
EU909686
AY181946
AY686765
AY686763
FJ158607
AY556476
FJ158604
AY510375
AY181947
AY484410
GU808525
JQ809464
JQ809463
HM776453
HM776449
HM776440
HQ395023
HQ395022
HM161711
GU938302
HM776439
HQ395052
HQ395043
HQ395041
JN119255
JF928002
JX679498
JX948781
HQ395048
HQ395029
JX948779
HQ395053
HQ395021
HQ395042
HQ395032
HQ113119
KC153106
JF899334
HM038017
JX948777
JX406420
FJ426398
EF675230
JQ413808
HM776441
HQ395024
KC473168
KC473167
JX535297
JX535296
JX948778
KC473166
GU001710
GU083583
GU325763
KC447454
HQ395061
JQ653449
JX982221
JX948783
HM142899
FJ712215
HM102350
FJ870970
HQ395050
HQ395025
JN119257
HM142894
HM027579
HM776437
HQ693093
GU325769
HM161710
HM142896
FJ712216
JX948785
FJ870972
HQ395038
HQ395055
HQ395059
JX406422
HM776447
FJ870973
JN615187
HQ113118
JQ390467
JX948782
JX948776
JX948771
JX948775
JX948786
KC249977
JX682407
JX982228
FJ644929
JX912914
HQ650833
JX982222
JX982227
GU252370
JX912915
JX982224
KC800644
KC800643
KC800642
KC800641
JN176181
HQ113117
JF272498
JN660055
GU325767
KC533811
GU325768
GU325762
KC533812
GQ359009
GU325756
GU325755
GU325760
GU325770
HM038031
HM038030
GQ915288
JF718784
KC860786
GQ359010
GU124593
HM027580
FJ644931
JX406421
GQ359011
JF317586
JX406419
JX204386
HM142895
FJ948168
KC800638
JX948770
KC800645
FJ870971
JX982219
FJ598045
HQ395037
KC800640
KC800637
JX982220
JQ181600
KC527542
JF928006
JF928004
JX948769
HQ395033
JQ002671
FJ644927
JX982226
EU909687
EF524517
KC800639
JF827599
GU325757
JX406423
JX294717
KC800646
AY556477
JX512855
AY556474
JQ809462
JQ806749
HM142897
JX982223
JF928003
GU370063
GU001709
JX948774
JX982225
EF675229
HQ395051
EF524541
EF524537
EF524533
EF524531
HM142900
KC800636
KC800635
KC800634
FJ660969
JN639857
JN639856
HM776452
HQ591381
HQ591379
JF317587
EU274312
EU274310
EU274311
EU274309
KC835189
AY874167
EF421967
DQ915587
DQ915586
DQ915585
AF364094
JX406425
EF619037
AY146992
EU148507
EU148505
EU148503
EU148504

## Sheet: Complete_genom_Recomb_removed
	Genotype
JF317582	Pcv2a
JF317587	Pcv2a
JF317581	Pcv2a
KC835189	Pcv2a
JQ181606	Pcv2a
JQ181605	Pcv2a
JQ181604	Pcv2a
JX099782	Pcv2a
JQ181603	Pcv2a
HQ395030	Pcv2a
JX099781	Pcv2a
JX099783	Pcv2a
JX099784	Pcv2a
HQ395058	Pcv2a
HQ395031	Pcv2a
HQ395049	Pcv2a
JQ181596	Pcv2a
JX099785	Pcv2a
HQ395056	Pcv2a
JQ181607	Pcv2a
HM776443	Pcv2a
JX506730	Pcv2a
JQ181599	Pcv2a
JQ181598	Pcv2a
JQ181602	Pcv2a
JQ181586	Pcv2a
JQ181592	Pcv2a
JQ181594	Pcv2a
JQ181593	Pcv2a
JQ181587	Pcv2a
JX099780	Pcv2a
AY035820	Pcv2a
EU302141	Pcv2a
EU302140	Pcv2a
EU302139	Pcv2a
JQ181588	Pcv2a
AY874167	Pcv2a
JQ806749	Pcv2a
JX948774	Pcv2a
JX982223	Pcv2a
HM142897	Pcv2a
JF928003	Pcv2a
JQ809462	Pcv2a
GU370063	Pcv2a
GU001709	Pcv2a
JX982225	Pcv2a
AY556474	Pcv2a
HQ395051	Pcv2a
HM142900	Pcv2a
EF524531	Pcv2a
EF524533	Pcv2a
EF524541	Pcv2a
EF524537	Pcv2a
EF675229	Pcv2a
FJ660969	Pcv2a
JN639856	Pcv2a
JN639857	Pcv2a
HM776452	Pcv2a
HQ591381	Pcv2a
EU274311	Pcv2a
EU274309	Pcv2a
EU274312	Pcv2a
AY754018	Pcv2a
AY754016	Pcv2a
JX512853	Pcv2a
EU148506	Pcv2a
AY754017	Pcv2a
AB072302	Pcv2a
AF117753	Pcv2a
AF109398	Pcv2a
AY874169	Pcv2a
JN133304	Pcv2a
HM623764	Pcv2a
AF201310	Pcv2a
AY256455	Pcv2a
AF201308	Pcv2a
AY256459	Pcv2a
AF201309	Pcv2a
AF305533	Pcv2a
JF682791	Pcv2a
HM038033	Pcv2a
AY874164	Pcv2a
AY146992	Pcv2a
EU148507	Pcv2a
EU136711	Pcv2a
EU386606	Pcv2a
AF201307	Pcv2a
AF201305	Pcv2a
JX512854	Pcv2a
AY322004	Pcv2a
AF201306	Pcv2a
HM009337	Pcv2a
AY874165	Pcv2a
AY256458	Pcv2a
HQ831522	Pcv2a
HQ831539	Pcv2a
HQ831536	Pcv2a
HQ831520	Pcv2a
HQ831533	Pcv2a
AY256456	Pcv2a
HQ591374	Pcv2a
HQ591366	Pcv2a
HQ831519	Pcv2a
AF109399	Pcv2a
DQ870484	Pcv2a
AY424403	Pcv2a
AY424402	Pcv2a
AY424401	Pcv2a
FJ501957	Pcv2a
NC005148	Pcv2a
DQ915588	Pcv2a
AF264043	Pcv2a
AF381176	Pcv2a
AF112862	Pcv2a
AF465211	Pcv2a
AF544024	Pcv2a
AY099496	Pcv2a
AF520783	Pcv2a
AY099500	Pcv2a
GU370064	Pcv2a
JQ994269	Pcv2a
EF394776	Pcv2a
AF055392	Pcv2a
GU049340	Pcv2a
AF086835	Pcv2a
AF085695	Pcv2a
AF086836	Pcv2a
AB072303	Pcv2a
AY754022	Pcv2a
AY099498	Pcv2a
AF381175	Pcv2a
AF118095	Pcv2a
AF264040	Pcv2a
AF086834	Pcv2a
AY699793	Pcv2a
AJ223185	Pcv2a
AF109397	Pcv2a
AB072301	Pcv2a
AF408635	Pcv2a
AF381177	Pcv2a
AF147751	Pcv2a
KC618389	Pcv2a
AF264042	Pcv2a
AF027217	Pcv2a
AY181948	Pcv2a
FJ870968	Pcv2a
HV508994	Pcv2a
FJ905471	Pcv2a
HQ395054	Pcv2a
FJ870967	Pcv2a
HQ831530	Pcv2b
AY579893	Pcv2b
GU938303	Pcv2b
FJ660968	Pcv2b
AY874168	Pcv2b
EF421973	Pcv2b
GU325754	Pcv2b
HQ231328	Pcv2b
EU136714	Pcv2b
EU136719	Pcv2b
FJ644558	Pcv2b
DQ648031	Pcv2b
FJ644563	Pcv2b
FJ948167	Pcv2b
HM641752	Pcv2b
HM776451	Pcv2b
DQ201642	Pcv2b
AY321995	Pcv2b
AY321996	Pcv2b
AY321991	Pcv2b
JX512860	Pcv2b
HM038021	Pcv2b
AY874163	Pcv2b
EF565363	Pcv2b
EF565347	Pcv2b
EF565368	Pcv2b
EF565354	Pcv2b
EU136720	Pcv2b
EU136712	Pcv2b
EU136717	Pcv2b
EF565361	Pcv2b
EF565349	Pcv2b
HQ591373	Pcv2b
HQ591368	Pcv2b
AY484414	Pcv2b
EU136713	Pcv2b
EU136718	Pcv2b
FJ158606	Pcv2b
AY424405	Pcv2b
AY849938	Pcv2b
EU545548	Pcv2b
EF565344	Pcv2b
AY322002	Pcv2b
HM009338	Pcv2b
AY321990	Pcv2b
HQ591380	Pcv2b
AY322000	Pcv2b
AY484416	Pcv2b
AY682990	Pcv2b
HQ591378	Pcv2b
AY321997	Pcv2b
HQ591371	Pcv2b
HQ591372	Pcv2b
DQ233257	Pcv2b
EU136715	Pcv2b
EF565346	Pcv2b
AY484415	Pcv2b
DQ478947	Pcv2b
FJ905464	Pcv2b
AY596822	Pcv2b
EU408780	Pcv2b
EF565358	Pcv2b
GQ227412	Pcv2b
EU545546	Pcv2b
AY181945	Pcv2b
AY682997	Pcv2b
EF493839	Pcv2b
EF565342	Pcv2b
AY321994	Pcv2b
AY321999	Pcv2b
HM038020	Pcv2b
FJ644561	Pcv2b
GU325764	Pcv2b
GQ449672	Pcv2b
DQ017036	Pcv2b
DQ141322	Pcv2b
HM038026	Pcv2b
HM038024	Pcv2b
HM038018	Pcv2b
HQ591370	Pcv2b
GU247992	Pcv2b
EF675235	Pcv2b
EF675234	Pcv2b
EF565360	Pcv2b
EU886637	Pcv2b
EU684164	Pcv2b
EF565367	Pcv2b
EF565356	Pcv2b
AY291316	Pcv2b
DQ104420	Pcv2b
JF317585	Pcv2b
EU545542	Pcv2b
GU049342	Pcv2b
GU049341	Pcv2b
AY288134	Pcv2b
EU266599	Pcv2b
AY294310	Pcv2b
JN388690	Pcv2b
AY321992	Pcv2b
HQ591369	Pcv2b
HM038027	Pcv2b
HQ591375	Pcv2b
EF565364	Pcv2b
EF565350	Pcv2b
EF565366	Pcv2b
HQ591377	Pcv2b
HQ591376	Pcv2b
KC835193	Pcv2b
HM009336	Pcv2b
EF565355	Pcv2b
HM038028	Pcv2b
FJ644919	Pcv2b
AY732494	Pcv2b
HM038023	Pcv2b
EU555439	Pcv2b
EF565362	Pcv2b
HQ831538	Pcv2b
JF317588	Pcv2b
EU136716	Pcv2b
EF524529	Pcv2b
FJ644925	Pcv2b
AY691679	Pcv2b
AM086384	Pcv2b
JQ955679	Pcv2b
AY536756	Pcv2b
EU503032	Pcv2b
EU503035	Pcv2b
EU503038	Pcv2b
EU503037	Pcv2b
EU503033	Pcv2b
EU503034	Pcv2b
EU503039	Pcv2b
EU503031	Pcv2b
EU503040	Pcv2b
HQ395034	Pcv2b
GU247987	Pcv2b
AY424404	Pcv2b
HQ831524	Pcv2b
EF565345	Pcv2b
AY188355	Pcv2b
JF317575	Pcv2b
AY217743	Pcv2b
AY536755	Pcv2b
EU257516	Pcv2b
EU257511	Pcv2b
HQ831534	Pcv2b
HQ831521	Pcv2b
JQ002672	Pcv2b
HQ831540	Pcv2b
EU266593	Pcv2b
HQ738640	Pcv2b
HQ738639	Pcv2b
DQ910866	Pcv2b
FJ905459	Pcv2b
HQ831535	Pcv2b
HQ831531	Pcv2b
EF458306	Pcv2b
FJ905461	Pcv2b
FN687854	Pcv2b
KC835190	Pcv2b
FN687855	Pcv2b
FJ233907	Pcv2b
EU126887	Pcv2b
DQ629116	Pcv2b
FJ218000	Pcv2b
DQ220734	Pcv2b
DQ220730	Pcv2b
GU799576	Pcv2b
DQ220729	Pcv2b
DQ220739	Pcv2b
EU340258	Pcv2b
EF394777	Pcv2b
DQ629115	Pcv2b
DQ629117	Pcv2b
DQ629118	Pcv2b
FJ233905	Pcv2b
DQ220731	Pcv2b
DQ629119	Pcv2b
JF317576	Pcv2b
EU340257	Pcv2b
JF317565	Pcv2b
DQ220736	Pcv2b
HQ713495	Pcv2b
FN398023	Pcv2b
FN687850	Pcv2b
FN398025	Pcv2b
FN687851	Pcv2b
FN687853	Pcv2b
FN398027	Pcv2b
JF317580	Pcv2b
FJ905460	Pcv2b
FN687852	Pcv2b
JF290418	Pcv2b
FJ233906	Pcv2b
JQ994270	Pcv2b
FN687847	Pcv2b
FN687841	Pcv2b
FN687840	Pcv2b
FN398024	Pcv2b
FN398022	Pcv2b
EF394778	Pcv2b
EF394779	Pcv2b
JQ692110	Pcv2b
DQ220728	Pcv2b
HQ148879	Pcv2b
JQ994268	Pcv2b
DQ220735	Pcv2b
DQ220732	Pcv2b
DQ220727	Pcv2b
EF565343	Pcv2b
EF565353	Pcv2b
EF565352	Pcv2b
EF565359	Pcv2b
EU420015	Pcv2b
EF592575	Pcv2b
EF592576	Pcv2b
EF619037	Pcv2b
EF565348	Pcv2b
FJ905463	Pcv2b
JF317570	Pcv2b
JF317572	Pcv2b
JF317569	Pcv2b
AY321998	Pcv2b
FN687857	Pcv2b
FJ935780	Pcv2b
EF565351	Pcv2b
EU266596	Pcv2b
FJ644930	Pcv2b
EU257513	Pcv2b
FJ644924	Pcv2b
EU545547	Pcv2b
GU083582	Pcv2b
GQ996404	Pcv2b
GU017735	Pcv2b
DQ104422	Pcv2b
EU266598	Pcv2b
FJ644921	Pcv2b
FJ644920	Pcv2b
HQ831526	Pcv2b
AY682993	Pcv2b
AY686764	Pcv2b
AY596823	Pcv2b
HM038032	Pcv2b
EU266597	Pcv2b
EU545543	Pcv2b
EU545544	Pcv2b
DQ201641	Pcv2b
AY686762	Pcv2b
FJ644923	Pcv2b
EU545545	Pcv2b
AY291318	Pcv2b
EU257514	Pcv2b
AY604430	Pcv2b
FJ644559	Pcv2b
AY578327	Pcv2b
GQ174519	Pcv2b
AY651850	Pcv2b
HM776446	Pcv2b
GU247991	Pcv2b
FJ644555	Pcv2b
AY256457	Pcv2b
FN687849	Pcv2b
FN687848	Pcv2b
FN687846	Pcv2b
FN687845	Pcv2b
FN687844	Pcv2b
FN687843	Pcv2b
FN687842	Pcv2b
AY391729	Pcv2b
FJ644562	Pcv2b
EU266595	Pcv2b
EU266594	Pcv2b
JX512859	Pcv2b
FN398026	Pcv2b
JX512857	Pcv2b
AY322001	Pcv2b
HQ395057	Pcv2b
HQ591365	Pcv2b
HQ831525	Pcv2b
AY321983	Pcv2b
AY321982	Pcv2b
AY322003	Pcv2b
AY177626	Pcv2b
AF538325	Pcv2b
EU545551	Pcv2b
HM003570	Pcv2b
FJ905467	Pcv2b
DQ180392	Pcv2b
DQ915583	Pcv2b
FJ667596	Pcv2b
FJ716704	Pcv2b
FJ667595	Pcv2b
FJ667594	Pcv2b
FJ716703	Pcv2b
EF675237	Pcv2b
EF675239	Pcv2b
EF421969	Pcv2b
HM003569	Pcv2b
EF675242	Pcv2b
EF675236	Pcv2b
AY321987	Pcv2b
AF055394	Pcv2b
EF524515	Pcv2b
AY484412	Pcv2b
AY484408	Pcv2b
AY321986	Pcv2b
EF565357	Pcv2b
EU547456	Pcv2b
AF055393	Pcv2b
AY321984	Pcv2b
AY321985	Pcv2b
EU545550	Pcv2b
FN687856	Pcv2b
FJ905462	Pcv2b
AY122275	Pcv2b
AF201311	Pcv2b
AJ623306	Pcv2b
DQ915585	Pcv2b
DQ915587	Pcv2b
DQ915586	Pcv2b
AY613854	Pcv2b
EU909688	Pcv2b
DQ220733	Pcv2b
EF493841	Pcv2b
EF493840	Pcv2b
EF493838	Pcv2b
EU346945	Pcv2b
EF493842	Pcv2b
EF421968	Pcv2b
AY288133	Pcv2b
AY321989	Pcv2b
AY321988	Pcv2b
EU503036	Pcv2b
EF452350	Pcv2b
AY256460	Pcv2b
AY916791	Pcv2b
HM776444	Pcv2b
HQ378159	Pcv2b
HM038016	Pcv2b
DQ220737	Pcv2b
AY484413	Pcv2b
AY484411	Pcv2b
AF201897	Pcv2b
HQ378161	Pcv2b
EU283329	Pcv2b
DQ220738	Pcv2b
DQ861902	Pcv2b
DQ861897	Pcv2b
DQ364650	Pcv2b
KC835192	Pcv2b
DQ861901	Pcv2b
DQ861900	Pcv2b
DQ861898	Pcv2b
HQ831523	Pcv2b
GU325766	Pcv2b
AY641542	Pcv2b
HM776445	Pcv2b
EF524521	Pcv2b
EF524519	Pcv2b
EU545549	Pcv2b
JQ181591	Pcv2b
JQ181590	Pcv2b
JQ181601	Pcv2b
HV508995	Pcv2b
FJ905466	Pcv2b
HQ831529	Pcv2b
DQ923524	Pcv2b
JF317579	Pcv2b
KC261600	Pcv2b
KC835194	Pcv2b
KC261601	Pcv2b
HF542107	Pcv2b
FJ905465	Pcv2b
AY969004	Pcv2b
HQ378160	Pcv2b
AY484409	Pcv2b
EF565365	Pcv2b
DQ923523	Pcv2b
KC835191	Pcv2b
HQ831527	Pcv2b
FJ158605	Pcv2b
DQ861899	Pcv2b
DQ861896	Pcv2b
DQ861895	Pcv2b
EF515839	Pcv2b
HQ831537	Pcv2b
DQ915584	Pcv2b
HQ591379	Pcv2b
HQ231329	Pcv2b
FJ804417	Pcv2b
GQ449669	Pcv2b
JQ181595	Pcv2b
EU148503	Pcv2c
EU148504	Pcv2c
EU148505	Pcv2c
JQ181600	Pcv2d
KC800639	Pcv2d
HQ395033	Pcv2d
JF928006	Pcv2d
JF928004	Pcv2d
KC800640	Pcv2d
JX982220	Pcv2d
KC800646	Pcv2d
KC800637	Pcv2d
HQ395037	Pcv2d
JQ002671	Pcv2d
FJ644931	Pcv2d
JX294717	Pcv2d
FJ644927	Pcv2d
JX512855	Pcv2d
AY556477	Pcv2d
DQ322701	Pcv2d
DQ151643	Pcv2d
FJ998185	Pcv2d
HQ395060	Pcv2d
JX099786	Pcv2d
DQ363860	Pcv2d
JX948768	Pcv2d
HQ395040	Pcv2d
AY713470	Pcv2d
JX512856	Pcv2d
AY181946	Pcv2d
AY484410	Pcv2d
HQ378158	Pcv2d
FJ158604	Pcv2d
AY510375	Pcv2d
FJ158607	Pcv2d
AY181947	Pcv2d
AY686765	Pcv2d
AY686763	Pcv2d
AY556476	Pcv2d
EU909686	Pcv2d
AY556473	Pcv2d
EF675241	Pcv2d
HQ395044	Pcv2d
AY943819	Pcv2d
AY291317	Pcv2d
EF524539	Pcv2d
AY682991	Pcv2d
AY682996	Pcv2d
AY682994	Pcv2d
FJ644560	Pcv2d
FJ667583	Pcv2d
FJ667586	Pcv2d
FJ667590	Pcv2d
JF690923	unclassified
JF690921	unclassified
JF690911	unclassified
JF690914	unclassified
JF690922	unclassified
JF690912	unclassified

## Sheet: Orf2_initial_database
AF118095
AJ223185
EU747125
AF264040
AF086834
AY699793
AF264042
KC618389
AF027217
AY181948
AY099498
AF147751
AF408635
AF201309
AF166528
AB426905
AY146991
FJ483938
JF927978
AY180396
JF927979
AF305532
AF305533
JF683387
JF683403
JF683398
AB361573
AB361572
AY754022
HV508994
FJ905471
HQ395054
FJ870968
AB462388
AB072303
EF514717
FJ870967
AB072301
AF544024
AY099496
AF520783
AF264041
AY099495
AY099499
AB462383
AB361583
AB361571
AB361570
EF394775
KC188796
AF118097
AF454546
AY094619
AF264039
DQ104423
DQ104421
DQ104419
AY325495
FJ233909
FJ233908
AY099500
FR823451
AB361568
AF264038
DQ397521
AY129154
AB361582
AB361574
EF394774
AY129155
AY672601
AY672600
JQ994269
JF317584
AY099497
AB462385
HM000100
EF394776
AF465211
AF085695
AF086836
AF086835
AF055392
GU049340
AF381177
AF201307
EF371551
EF184220
EF371519
EF184221
EF184222
EU136711
EU386606
EF371518
AY180397
AY146993
FJ218002
FJ218001
DQ629113
DQ629114
FJ233910
AF154679
AY874169
AY874164
AF201310
AY256455
JN133304
HM623764
AF201308
AY256459
AB462386
AB361581
AB361580
AB361579
AB361578
EU886638
AY754021
AY754016
AY754018
JX512853
AY754017
EU148506
AB072302
AY754019
AY754020
EF371527
EF371526
AF264043
AF381176
AF201306
AF201305
AY874166
AY874165
AY256458
AY256456
JF683388
HQ591366
JN006465
HQ831519
HQ378166
HQ378164
HM009337
EF371522
EF371521
EF184223
EF067853
JX512854
AY322004
HQ831522
DQ870484
HQ378165
AF109399
HQ831539
EF371523
AY424403
AY424402
AY424401
JN382177
FJ501957
NC005148
HQ591374
JN133305
HQ831536
HQ831533
HQ831520
EF184224
EF371520
EF371524
AB361577
AB361576
EF064150
AY288135
DQ915588
EF371525
JN382162
JN382161
JN382157
AF381175
GU370064
DQ363860
HQ395040
FJ998185
JX948768
HQ395060
JX099786
AY713470
JN006447
JN006446
JN006444
JN006443
JN382183
JN382158
JN006450
JN006449
JN382179
AY484410
AY943819
AY682991
AY556473
HQ378157
AY291317
AB462384
EF675241
EF524539
HQ395044
HQ378158
AY682996
AY682994
FJ667588
FJ594471
FJ667582
FJ667590
FJ667586
AY181946
AY686763
AY510375
FJ158607
EU909686
EF990645
AY556476
FJ158604
AY181947
FJ644560
FJ667583
FJ667585
AY686765
EF524517
JQ653449
JQ413808
JN660055
JF927989
JF683405
JF683404
JF683401
JF683399
JF683392
JF683389
HM776453
HM776449
HM776447
HM776441
HM776440
HM776439
HM776437
HQ395061
HQ395059
HQ395055
HQ395053
HQ395052
HQ395050
HQ395048
HQ395043
HQ395042
HQ395041
HQ395038
HQ395032
HQ395029
HQ395025
HQ395024
HQ395023
HQ395022
HQ395021
JN411100
JN411095
JN411094
JN119257
JF928006
JF928004
JF928002
JF899334
JN006448
HQ113117
HM161711
HM142895
HM142894
HM027579
HM038030
HM038017
GU938302
GU574204
GU325770
GU325768
GU325763
GU325762
GQ915288
FJ870973
FJ870970
FJ712216
FJ426398
EF675230
HM102350
KC860786
JX679498
KC473168
KC473167
KC473166
KC447454
KC527542
KC249977
JX982228
JX982224
JX982222
JX982221
JX948778
JX948777
JX948775
JX948769
KC153106
JX948786
JX948783
JX948782
JX948779
JX948771
JQ181600
JX682407
JX535297
JX535296
GQ359010
GU001710
JX406422
JX406421
JX406420
FJ644929
GU252370
GU083583
HQ113119
HM142899
HQ395033
JQ809464
JQ809463
JN411096
GU124593
KC533812
JX406425
JQ002671
JF927985
JF927984
JF272498
JX912914
JN615187
HM038031
JX948785
FJ870972
HM027580
GU325767
JX982220
HQ693093
GU325760
JF927988
JF927986
JX204386
JN006445
JN176181
JN119255
HM161710
HM142896
JX982227
JX912915
HQ650833
JN411099
JX948776
JX948770
GU325769
KC533811
JX948781
GQ359009
HQ113118
FJ712215
JF683394
JX406419
FJ948168
FJ644931
JF718784
JQ390467
HQ395037
JN382188
HM535641
KC800644
KC800640
JF317586
KC800643
KC800642
KC800641
KC800637
KC800645
HM755881
HM755880
HM535640
KC800638
GQ359011
FJ870971
FJ598045
JX982226
JX982219
JF683408
GU808525
DQ322701
DQ151643
DQ017260
HQ591379
JX406423
FJ644927
JF827599
DQ355153
EU547458
DQ233257
AM086384
DQ141322
AY874168
AY874163
AY849938
AY682992
AY682990
AY732494
AY691169
AY686762
AY579893
AY536756
AY536755
JQ866918
JQ866915
JQ866914
JQ387582
JQ002672
AY424405
AY256457
JF927982
JF927981
JF927977
JF683400
JF683395
JF683393
HM776451
HM776442
HQ395045
HQ395035
JN382192
JN382191
JN382190
JN382186
JN382182
JN382181
JN382180
JN382176
JN382174
JN382173
JN382172
JN382166
JN382165
JF317583
JF317578
JF317577
JF317575
JF317572
JF317569
JF317568
HQ591380
HQ591377
HQ591375
HQ591373
HQ591372
HQ591371
HQ591368
HQ591365
JN119256
JN006463
JN006462
JN006458
JN006456
JN006455
HQ831538
HQ831535
HQ831534
HQ831530
HQ831521
HQ378162
HQ738641
HQ738639
AY291316
AY288134
HM565924
HM641752
HM038028
HM038021
HM038020
GU938303
HM009335
HM009334
HM009333
HM009332
HM009331
HM009338
HM009336
FN687851
FN687850
FN687849
FN687846
FN687845
FN687844
FN687843
FN687842
AY217743
AY188355
GU247988
GU247987
GU049342
GU049341
GQ911590
FN398025
FN398023
FJ948167
FJ935780
FJ870976
EU980094
AB462391
AB462390
AB462382
FJ158606
EU755374
EU886637
EU921257
EU921256
EU921254
AB361584
AB361575
AB361567
AB361566
EU780074
EU684164
EU589623
EU503032
EU418627
EU257513
EU366326
EU366324
EU136719
EU136718
EU136717
EU136715
EF675244
EF675235
EF675234
EF371546
EF371542
EF371541
EF524525
EF524521
EF493837
EF190934
EF190932
EF190931
EF190929
EF190928
DQ910865
DQ861901
DQ861900
DQ861898
DQ648031
EF565342
EF565344
EF565345
EF565346
EF565347
EF565349
EF565350
EF565351
EF565352
EF565354
EF565355
EF565356
EF565359
EF565361
EF565362
EF565363
EF565364
EF565366
EF565367
EF565368
EU136712
EU136713
EU136714
EU136716
EU136720
KC835192
JX512860
JX512858
JX512857
FJ905468
FJ905464
FJ644925
FJ644919
FJ644563
FJ644561
FJ644557
FJ644555
EU545549
EU545548
EU545546
EU545542
GQ227412
DQ104422
AY484416
AY484415
AY484414
AY322002
AY322001
AY322000
AY321998
AY321997
AY321996
AY321995
AY321994
AY321992
AY321991
AY321990
AY484407
DQ201641
HM009329
EU545544
EU545543
HM038023
EF371550
EF371548
HM009330
EF565348
EU503037
EF675239
EF675237
HM003569
HQ591376
DQ017036
JN989555
DQ195679
AY686764
AY604430
AY556475
HQ395036
JF928005
HQ113121
GQ174519
GU247990
FJ384969
FJ384968
FJ384967
FJ384966
FJ384965
AB361569
EU257514
EU257512
EF197987
EF197986
EF190943
EF190942
EF190939
EF190938
EF190937
EF190935
EF190933
EF190925
EF190923
FJ644928
FJ644923
FJ644922
FJ644921
AY321987
FJ644559
FJ644926
HQ113120
EF560610
HQ395034
GU247992
FJ644558
JF927976
JN006452
JN006451
KC473165
DQ180392
JQ994270
JQ994268
JQ692110
JF683397
JF683396
JN662683
JN662682
JN662681
JN662680
JN662679
HQ395057
JF317580
JF317576
HQ831532
HQ831531
JF272499
GU799576
HM565925
HM565922
HM565920
HM565918
HM535639
HM038029
HM003570
FN687855
FN687854
FN687853
FN687847
FN687841
FN687840
FN398027
FN398024
FN398022
FJ870969
FJ218000
EU980093
EU980092
EU980091
EU980090
EU980089
EU980088
EU980087
FJ440338
FJ233907
EU921255
EU780073
EU647557
EU518247
EU340258
EU340257
EU366323
EU126887
EF675240
EF675233
EU095020
EF619970
EF467928
EF458306
DQ997817
DQ220727
DQ220728
DQ220729
DQ220730
DQ220731
DQ220732
DQ220734
DQ220735
DQ220739
DQ629115
DQ629116
DQ629119
EF394777
EF394778
EF394779
HQ148879
FJ905467
FJ905461
EU545551
AF538325
HM776444
JN662684
JF317573
HQ378161
HQ378159
HM038016
FN687856
EU547456
EU503039
EU503031
EU283329
EF619971
EF452350
EF421971
DQ997815
AF055393
DQ220737
DQ220738
EF565357
EU545550
AY484413
AY484411
AY321989
AY321988
AY321986
AY321985
AY321984
AF201897
AY484408
JF272497
HM030908
HM776450
FJ233906
FJ233905
GQ915289
DQ629117
DQ629118
AJ623306
AY122275
AF201311
AY969004
JN644771
JN644770
JN644769
JF927990
JF927987
JF683407
JF683406
HQ395026
JF317579
JN006461
JN006460
JN006459
JN006454
JN006453
HQ831529
HQ831527
HQ378167
HQ378160
HM565921
HM565919
GU325761
FN398026
FJ158605
EU281623
EF190941
EF190940
DQ923524
DQ923523
DQ861902
DQ861899
DQ861897
DQ861896
DQ861895
EF565343
EF565353
EF565365
KC835194
KC835191
JX512859
KC261601
KC261600
JX948780
JX948773
JX948772
JQ181591
JQ181590
JQ181589
JQ181585
GU450330
AY484409
AF055394
EF524529
AY391729
HM776448
JF317566
JX948784
JX945575
HQ831525
HM565923
JQ181601
AY484412
JN006464
HQ831537
HQ395046
HQ395028
JN006457
GQ359008
EU521709
JF927980
EF371544
HQ738640
HQ831526
HQ831524
KC835190
HQ831523
EU503035
HM038018
AY678532
GQ996404
JF927983
DQ201642
EF565358
GU325764
FJ598044
FJ870975
KC684978
EU555439
DQ220736
JF290418
JX534237
EU656143
AY321999
JX534236
EF371549
EF560609
AY651850
HM776446
AB361585
AY578327
EF210106
JN989556
JN989554
AY291318
HQ395047
HQ395020
GU938304
GU325765
FJ667592
FJ667584
FJ447482
FJ041151
EF190936
JX678978
JX406426
GU252369
FJ158602
FJ667593
EU296794
HQ395019
EF190924
FJ667589
FJ667587
EU418626
FJ158603
EU521707
HQ693092
FJ660970
EU503036
EF421972
JF317588
JN382171
DQ910866
JN382184
JN382167
AY181945
EF524527
AY294310
EF565360
JN382169
JN382168
HQ831540
GU247991
FJ644924
EU545547
HQ831528
FN687857
EU521708
EU391637
JQ181597
JF317570
GU244507
HQ591378
DQ364650
JQ866919
FJ644930
DQ218421
DQ218420
DQ218419
AY322003
AY321983
AY177626
AY916791
AY256460
EF493842
EF493840
EF421968
EF493841
EU366325
HQ378163
EF524515
EU909688
DQ220733
FJ905469
AY288133
AY885225
JF317571
HQ735207
GQ449672
FJ870974
AB462389
EU755378
EU755375
EF371533
EF371529
EF371528
EU350548
GQ449670
EF190922
AY596823
FN687848
EU755376
FJ755686
DQ534442
AY539828
JF682792
HM038022
GU247989
EF524519
HQ395039
AY596822
EU408780
EF371539
EF371538
EF371537
EF184226
EU755380
EU755379
HQ395027
HF542107
AB462387
FJ905462
EF184227
JN989557
EF524535
EF190926
FJ644920
EU545545
EU503033
HM038026
HM038024
AY691679
AY682993
GQ995584
FJ905470
FJ905460
FJ905459
FJ905463
EU503034
EF675231
HQ231328
HM038019
EF421969
EF190927
HM142898
DQ997816
EU503038
FJ623185
EF421973
GU325766
AY424404
JF317567
HM038025
EF515839
AY641542
HM776445
JN382185
KC835193
JF317565
GU325759
GU233804
HM776438
JN662678
JN662677
JN662676
FJ716704
FJ716703
FJ667595
FJ667594
FJ660968
FJ660967
FJ667596
EF493851
FJ660971
GQ449669
AY613854
JX945577
FJ644932
EF493839
HQ713495
DQ915583
AY682995
GU244506
EF067852
DQ104420
EU755381
EF560608
EF675232
FJ905465
HV508995
FJ905466
JX274295
FJ667591
EU257515
JX945576
AY682997
JQ955679
EF371545
EU257516
EU257511
EU420015
EF371543
DQ478947
HM038027
EU755372
AY613906
HQ591370
EF190930
EU519223
EF592576
EF064149
EU755377
EF371540
EF371534
EF184228
EF371547
EF371536
HM038032
EU346945
EF493838
EF421970
EF371535
EF371532
EF371531
EF371530
JN662675
JN662673
AY321982
HQ231329
FJ804417
FJ388889
JX512855
DQ915584
EU503040
JN382163
JF690923
JF690913
JF690922
JF690921
JF690911
JF690912
JF690915
JF690914
JF690920
JF690919
FJ644556
EU909687
JF690917
JF690916
JN382170
JN382164
JF317585
GQ995582
GQ995581
EF592575
JN382159
JN382187
JN382189
JX512856
AY864814
JQ866917
JQ866916
HQ395031
JQ181602
JQ181594
JQ181593
JQ181592
JQ181587
HQ395030
JX099782
JQ181606
JQ181605
JX099780
JQ181586
JQ181603
HM776443
HQ395058
HQ395049
JN411098
JX099785
JX099784
JX099781
JQ181599
JQ181598
JQ181596
JX506730
HQ395056
JQ181607
JQ181604
AY035820
EU302141
EU302139
EU302140
JX099783
JN411097
JQ181595
HQ701666
HQ701665
JQ181588
EF028202
JF317589
JF317582
JF317581
JF317574
JF317587
AY556474
JQ806749
HM142897
JX982225
JX948774
GU001709
HQ395051
JX982223
HM142900
JF928003
JQ809462
EF524537
EF524531
GU370063
EF675229
EF524533
EF524541
JN639856
JN639857
EF524523
FJ660969
EF184225
JN989553
GU083582
HQ591367
EU755371
FJ644562
KC800636
KC800635
KC800634
JQ866920
KC835189
EF675242
EF675236
AY556477
EU274311
EU274309
HM776452
HQ591381
EU274312
EU274310
AY874167
JN382178
JN382160
AF364094
JF682794
JF682793
JF682791
HM038033
HQ402903
HM038034
JF683402
KC800646
KC800639
JX294717
JN382175
JF683391
EU148507
AY146992
JF690918
AY847748
EU755373
EU186062
EU750909
EU148505
EU148504
EU148503
EF421967
DQ915587
DQ915586
DQ915585
EF619037

## Sheet: ORF2_Recomb_removed
	Genotype_ML	Genotype_NJ	Country	Date	AA lenght	Clinics
EF371527	PCV2a	PCV2a			233
EF184225	PCV2a	PCV2a			233
FJ660969	PCV2a	PCV2a	China	2007-04-21	234
AY874164	PCV2a	PCV2a	Hungarian		233
EU136711	PCV2a	PCV2a	Denmark		233
AF201307	PCV2a	PCV2a	Germany		233
EF371551	PCV2a	PCV2a			233
EF184220	PCV2a	PCV2a			233
EF184221	PCV2a	PCV2a			233
EF371519	PCV2a	PCV2a			233
EF184222	PCV2a	PCV2a			233
AY146992	PCV2a	PCV2a	Taiwan		233
JF683391	PCV2a	PCV2a	Taiwan	2003-04-01	233
EU148507	PCV2a	PCV2a	Denmark		233
EU386606	PCV2a	PCV2a	Sweden	1993	233
EF371518	PCV2a	PCV2a			233
AF305533	PCV2a	PCV2a	Taiwan		233
AF305532	PCV2a	PCV2a	Taiwan		233
JF927979	PCV2a	PCV2a	Taiwan	2002-04-01	233
AF166528	PCV2a	PCV2a	Taiwan		233
AF154679	PCV2a	PCV2a	Taiwan		233
AF364094	PCV2a	PCV2a	Taiwan		233
JF927978	PCV2a	PCV2a	Taiwan	2002-03-01	233
AY180396	PCV2a	PCV2a			233
JF683387	PCV2a	PCV2a	Taiwan	2002-02-01	233
AB426905	PCV2a	PCV2a	Japan		233
AY146991	PCV2a	PCV2a	Taiwan		233
FJ483938	PCV2a	PCV2a	China	01-Sep-2005	233
JF682794	PCV2a	PCV2a	China	2011	233
HM038033	PCV2a	PCV2a	China	02-Dec-2007	233
JF682793	PCV2a	PCV2a	China	2011	233
JF682791	PCV2a	PCV2a	China	2010	233
HQ402903	PCV2a	PCV2a	China	05-Jan-2008	234
HM038034	PCV2a	PCV2a	China	11-May-2008	233
AY146993	PCV2a	PCV2a	Taiwan		233
AY180397	PCV2a	PCV2a	Taiwan		233
AF201309	PCV2a	PCV2a	Spain		233
AF201308	PCV2a	PCV2a	Spain		233
AY256455	PCV2a	PCV2a	Hungary		233	PDNS
AF201310	PCV2a	PCV2a	Spain		233
HM623764	PCV2a	PCV2a	France		233
AY256459	PCV2a	PCV2a	Hungary		233	PMWS
JN133304	PCV2a	PCV2a	Spain	2002	233	PMWS
AJ223185	PCV2a	PCV2a			233
AF118095	PCV2a	PCV2a			233	PMWS
AF381177	PCV2a	PCV2a			233
AF408635	PCV2a	PCV2a			233
AF086834	PCV2a	PCV2a			233
AF465211	PCV2a	PCV2a	Taiwan		233
HM000100	PCV2a	PCV2a	South Korea	2010-02-04	233
AF520783	PCV2a	PCV2a	South Korea		233	PDNS
AF544024	PCV2a	PCV2a	Korea		233
AY099496	PCV2a	PCV2a			233	PMWS
AY099500	PCV2a	PCV2a			233
AB361568	PCV2a	PCV2a	Japan	2006-11-01	233
FR823451	PCV2a	PCV2a	South Korea		233
AB361583	PCV2a	PCV2a	Japan	01-May-2007	233
AB361582	PCV2a	PCV2a	Japan	09-Sep-2006	233
AB462385	PCV2a	PCV2a	Japan		233
AB361574	PCV2a	PCV2a	Japan	2006-11-09	233
AY129155	PCV2a	PCV2a			233
AY094619	PCV2a	PCV2a			233
AY099499	PCV2a	PCV2a			233
EF394775	PCV2a	PCV2a	Canada		233
AB361571	PCV2a	PCV2a	Japan	11-May-2007	233
AB462383	PCV2a	PCV2a	Japan		233
AF118097	PCV2a	PCV2a			233	PMWS
AB361570	PCV2a	PCV2a	Japan	2006-11-03	233
AF264041	PCV2a	PCV2a			233
AY099495	PCV2a	PCV2a			233	PMWS
AY099497	PCV2a	PCV2a			233	PMWS
AY129154	PCV2a	PCV2a			233
GU370064	PCV2a	PCV2a	China	25-Jun-2009	233
AY672601	PCV2a	PCV2a	South Korea		233
JQ994269	PCV2a	PCV2a	Canada	2007	233
AY672600	PCV2a	PCV2a	South Korea		233
AF454546	PCV2a	PCV2a	South Korea		233
EF394774	PCV2a	PCV2a	Canada		233
KC188796	PCV2a	PCV2a	South Korea	01-Jan-2012	233
JF317584	PCV2a	PCV2a	South Korea	2010	233
EF394776	PCV2a	PCV2a	Canada		233
DQ629114	PCV2a	PCV2a	USA		233
FJ218001	PCV2a	PCV2a	USA	2006-02-01	233
DQ629113	PCV2a	PCV2a	USA		233
DQ397521	PCV2a	PCV2a	USA		233
AY325495	PCV2a	PCV2a	South Africa		233
FJ233908	PCV2a	PCV2a	Canada	May-2007	233
AF264038	PCV2a	PCV2a	USA		233
DQ104419	PCV2a	PCV2a	China		233
AF264039	PCV2a	PCV2a	USA		233
DQ104423	PCV2a	PCV2a	China		233
DQ104421	PCV2a	PCV2a	China		233
GU049340	PCV2a	PCV2a	Canada	2007	231
AF086835	PCV2a	PCV2a			233
AF085695	PCV2a	PCV2a			233
AF086836	PCV2a	PCV2a			233
AF055392	PCV2a	PCV2a	Canada		233
AB072301	PCV2a	PCV2a	Japan		233	PMWS
AF264040	PCV2a	PCV2a			233
AY699793	PCV2a	PCV2a	USA		233
AY754022	PCV2a	PCV2a	Australia		233
AB361573	PCV2a	PCV2a	Japan	14-May-2007	233
AB361572	PCV2a	PCV2a	Japan	2006-11-23	233
JF683403	PCV2a	PCV2a	Taiwan	Oct-2007	233
JF683398	PCV2a	PCV2a	Taiwan	2007-03-01	233
FJ870968	PCV2a	PCV2a	China	2008	233
HV508994	PCV2a	PCV2a			233
FJ905471	PCV2a	PCV2a	South Korea	2007	233
HQ395054	PCV2a	PCV2a	China		233
FJ870967	PCV2a	PCV2a	China	2008	233
KC618389	PCV2a	PCV2a	USA	2008	233
AF147751	PCV2a	PCV2a			233	PMWS
AF264042	PCV2a	PCV2a			233
AF027217	PCV2a	PCV2a			233	PMWS
AY181948	PCV2a	PCV2a			233
EU747125	PCV2a	PCV2a	South Korea	18-Oct-2007	233
AY099498	PCV2a	PCV2a			233	PMWS
AF381175	PCV2a	PCV2a			233
AB462388	PCV2a	PCV2a	Japan		233
EF514717	PCV2a	PCV2a	China		233
AF264043	PCV2a	PCV2a			233
AF381176	PCV2a	PCV2a			233
HQ378165	PCV2a	PCV2a	Serbia	24-Jun-2009	233
AY322004	PCV2a	PCV2a			233
AY874166	PCV2a	PCV2a	Hungarian		233
DQ915588	PCV2a	PCV2a			233
AY256458	PCV2a	PCV2a	Hungary		233	PMWS
HQ831522	PCV2a	PCV2a	Portugal	2008-02-22	233
AF201306	PCV2a	PCV2a	Germany		233
AY874165	PCV2a	PCV2a	Hungarian		233
HM009337	PCV2a	PCV2a	Slovakia	2005	233
JX512854	PCV2a	PCV2a	Switzerland	2000	233
JN006465	PCV2a	PCV2a	Romania	2010	233
AY288135	PCV2a	PCV2a			233
EF371522	PCV2a	PCV2d			233
EF371524	PCV2a	PCV2a			233
AF201305	PCV2a	PCV2a	Germany		233
HQ378164	PCV2a	PCV2a	Serbia	2009-04-27	233
EF371523	PCV2a	PCV2a			233
HQ591374	PCV2a	PCV2a	Croatia	2008	233
HQ591366	PCV2a	PCV2a	Croatia	2008	233
EF371520	PCV2a	PCV2a			233
HQ831519	PCV2a	PCV2a	Portugal	2008-03-18	233
JF683388	PCV2a	PCV2a	Taiwan	2003-02-01	233
HQ831539	PCV2a	PCV2a	Portugal	03-May-2009	233
EF371525	PCV2a	PCV2a			233
EF064150	PCV2a	PCV2a	China		233
DQ870484	PCV2a	PCV2a	USA		233
AF109399	PCV2a	PCV2a			233
AB361577	PCV2a	PCV2a	Japan	12-Jun-2007	233
AB361576	PCV2a	PCV2a	Japan	2006-11-16	233
EF371521	PCV2a	PCV2a			233
EF184223	PCV2a	PCV2a			233
EF184224	PCV2a	PCV2a			233
JN382157	PCV2a	PCV2a	Romania	2011-02-20	233
JN382162	PCV2a	PCV2a	Romania	2011-02-20	233
JN382161	PCV2a	PCV2a	Romania	2011-02-20	233
JN382177	PCV2a	PCV2a	Romania	2011-02-20	233
AY424401	PCV2a	PCV2a			233
FJ501957	PCV2a	PCV2a	China	16-Sep-2007	233
NC005148	PCV2a	PCV2a			233
AY424403	PCV2a	PCV2a			233
AY424402	PCV2a	PCV2a			233
AY256456	PCV2a	PCV2a	Hungary		233	PMWS
JN133305	PCV2a	PCV2a	Slovak		233	PMWS
HQ831536	PCV2a	PCV2a	Portugal	2008-03-13	233
HQ831520	PCV2a	PCV2a	Portugal	2008-02-08	233
HQ831533	PCV2a	PCV2a	Portugal	2007-11-08	233
EF067853	PCV2a	PCV2a	China		233
HQ378166	PCV2a	PCV2a	Serbia	15-Sep-2010	233
JN382185	PCV2b	PCV2b	Romania	20-Jan-2011	233
JN382175	PCV2b	PCV2b	Romania	2011-02-20	233
GU247988	PCV2b	PCV2b	China	2006-04-01	233
DQ910865	PCV2b	PCV2b	China	2006-04-11	233
EF675244	PCV2b	PCV2b			233
HM038025	PCV2b	PCV2b	China	2008-03-10	233
FJ644557	PCV2b	PCV2b	China	2005	233
EU521709	PCV2b	PCV2b	China	06-Jan-2008	233
AY678532	PCV2b	PCV2b	China		233
AY321991	PCV2b	PCV2b			233
EF524525	PCV2b	PCV2b	China		233
EF524527	PCV2b	PCV2b	China		233
EU136713	PCV2b	PCV2b	Denmark		233
HM038021	PCV2b	PCV2b	China	07-Jul-2006	233
HM641752	PCV2b	PCV2b	China	2007	233
EU136714	PCV2b	PCV2b	Denmark		233
EU886637	PCV2b	PCV2b	Australia	06-Dec-2007	233
EU684164	PCV2b	PCV2b	Australia	2008-02-15	233
HQ231328	PCV2b	PCV2b	Germany	2009	233
HM038019	PCV2b	PCV2b	China	2005-03-01	233
HQ378162	PCV2b	PCV2b	Serbia	2010-03-29	233
AY484414	PCV2b	PCV2b	Netherlands		233
EU545546	PCV2b	PCV2b	Slovakia	2007-03-15	233
AY181945	PCV2b	PCV2b			233
JN006457	PCV2b	PCV2b	Romania	2008	233
AY596823	PCV2b	PCV2b	China		233
JN382164	PCV2b	PCV2b	Romania	2011-02-20	233
JN382159	PCV2b	PCV2b	Romania	2011-02-20	233
HM038026	PCV2b	PCV2b	China	25-Jun-2007	233
HM038024	PCV2b	PCV2b	China	09-Jun-2005	233
FJ598044	PCV2b	PCV2b	China	2008	233
FJ644922	PCV2b	PCV2b	China	2008-03-01	233
JN006456	PCV2b	PCV2b	Romania	2008	233
JN006455	PCV2b	PCV2b	Romania	2008	233
EF565368	PCV2b	PCV2b	Denmark		233
HQ831530	PCV2b	PCV2b	Portugal	2003-11-19	233
EU136720	PCV2b	PCV2b	Denmark		233
JQ387582	PCV2b	PCV2b	Thailand	2007-03-06	233
DQ861900	PCV2b	PCV2b	Brazil		233
DQ364650	PCV2b	PCV2b	Brazil		233
EU755372	PCV2b	PCV2b	Brazil	2005	233
EU755371	PCV2b	PCV2b	Brazil	2005	233
EU755374	PCV2b	PCV2b	Brazil	2005	233
DQ861898	PCV2b	PCV2b	Brazil		233
DQ861901	PCV2b	PCV2b	Brazil		233
JN006458	PCV2b	PCV2b	Romania	2008	233
AY682990	PCV2b	PCV2b	China		233
HQ591368	PCV2b	PCV2b	Croatia	2007	233
FJ905464	PCV2b	PCV2b	South Korea	2005	233
EF190932	PCV2b	PCV2b	China		233
AY424404	PCV2b	PCV2b			233
HQ591371	PCV2b	PCV2b	Croatia	2008	233
EF565346	PCV2b	PCV2b	Denmark		233
DQ201642	PCV2b	PCV2b	China		233
EF190928	PCV2b	PCV2b	China		233
EF560610	PCV2b	PCV2b	China		233
EF560608	PCV2b	PCV2b	China		233
EF560609	PCV2b	PCV2b	China		233
AY849938	PCV2b	PCV2b	China		233
AY484415	PCV2b	PCV2b	Netherlands		233
AY641542	PCV2b	PCV2b	China		233
HM776445	PCV2b	PCV2b	China	2008-04-01	233
GU325766	PCV2b	PCV2b	China	2009	233
EU545549	PCV2b	PCV2b	Slovakia	2006-03-22	233
EF524521	PCV2b	PCV2b	China		233
JN382173	PCV2b	PCV2b	Romania	2011-02-20	233
HQ591378	PCV2b	PCV2b	Croatia	2009	233
AY874163	PCV2b	PCV2b	Hungarian		233
JF927983	PCV2b	PCV2b	Taiwan	Dec-2007	233
EF064149	PCV2b	PCV2b	China		233
JN382169	PCV2b	PCV2b	Romania	2011-02-20	233
JN382168	PCV2b	PCV2b	Romania	2011-02-20	233
HQ395046	PCV2b	PCV2b	China		233
HQ395028	PCV2b	PCV2b	China		233
EF565358	PCV2b	PCV2b	Denmark		233
FJ644555	PCV2b	PCV2b	China	2005	233
EF592575	PCV2b	PCV2b	China		233
EF565352	PCV2b	PCV2b	Denmark		233
EF565359	PCV2b	PCV2b	Denmark		233
DQ355153	PCV2b	PCV2b			233
EU547458	PCV2b	PCV2b			233
FJ644923	PCV2b	PCV2b	China	2006	233
AY686762	PCV2b	PCV2b	China		233
JN382174	PCV2b	PCV2b	Romania	2011-02-20	233
FJ644558	PCV2b	PCV2b	China	2005	233
AB462382	PCV2b	PCV2b	Japan		233
EU545545	PCV2b	PCV2b	Slovakia	04-May-2006	233
JN382180	PCV2b	PCV2b	Romania	2011-02-20	233
AY321996	PCV2b	PCV2b			233
JQ866919	PCV2b	PCV2b	Thailand	2010-02-12	233
EF190925	PCV2b	PCV2b	China		233
JQ866918	PCV2b	PCV2b	Thailand	2010-02-12	233
HQ591372	PCV2b	PCV2b	Croatia	2007	233
JX512858	PCV2b	PCV2b	Switzerland	2008	233
HQ591373	PCV2b	PCV2b	Croatia	2007	233
FJ644563	PCV2b	PCV2b	China	2005	233
HM776451	PCV2b	PCV2b	China	2009-03-01	233
AY322002	PCV2b	PCV2b			233
JN006452	PCV2b	PCV2b	Romania	2008	233
JN006451	PCV2b	PCV2b	Romania	2008	233
EU136716	PCV2b	PCV2b	Denmark		233
HM009336	PCV2b	PCV2b	Slovakia	2005	233
AY424405	PCV2b	PCV2b			233
GU247987	PCV2b	PCV2b	China	Dec-2005	233
AB462391	PCV2b	PCV2b	Japan		233
DQ233257	PCV2b	PCV2b			233
AY321995	PCV2b	PCV2b			233
JN989555	PCV2b	PCV2b	China	Jul-2008	233
EF675235	PCV2b	PCV2b			233
EF565360	PCV2b	PCV2b	Denmark		233
EF675234	PCV2b	PCV2b			233
JQ866914	PCV2b	PCV2b	Thailand	28-Jun-2008	233
JF683400	PCV2b	PCV2b	Taiwan	Dec-2006	233
EF190929	PCV2b	PCV2b	China		233
AY188355	PCV2b	PCV2b	China		233
AY217743	PCV2b	PCV2b	China		233
AY536755	PCV2b	PCV2b	China		233
JF317575	PCV2b	PCV2b	South Korea	2009	233
EF493839	PCV2b	PCV2b	China	May-2006	233
JN382184	PCV2b	PCV2b	Romania	2011-02-20	233
JQ002672	PCV2b	PCV2b	China	2011	233
HQ831534	PCV2b	PCV2b	Portugal	25-Jan-2008	233
HQ831521	PCV2b	PCV2b	Portugal	2004-03-23	233
JN382191	PCV2b	PCV2b	Romania	20-Jan-2011	233
JN382190	PCV2b	PCV2b	Romania	20-Jan-2011	233
JN382186	PCV2b	PCV2b	Romania	20-Jan-2011	233
JN382192	PCV2b	PCV2b	Romania	20-Jan-2011	233
GU938303	PCV2b	PCV2b	China	21-Jul-2009	233
EU136712	PCV2b	PCV2b	Denmark		233
AY321999	PCV2b	PCV2b			233
GQ227412	PCV2b	PCV2b	China	18-Jun-2007	233	PMWS
HM009335	PCV2b	PCV2b	Slovakia	2006	233
EF565361	PCV2b	PCV2b	Denmark		233
HM038020	PCV2b	PCV2b	China	23-Jul-2004	233
HM009333	PCV2b	PCV2b	Slovakia	Oct-2007	233
EF565354	PCV2b	PCV2b	Denmark		233
AY682992	PCV2b	PCV2b	China		233
EU545548	PCV2b	PCV2b	Slovakia	13-Jun-2006	233
FJ948167	PCV2b	PCV2b	China	Dec-2008	233
EF565349	PCV2b	PCV2b	Denmark		233
EF565342	PCV2b	PCV2b	Denmark		233
AB462390	PCV2b	PCV2b	Japan		233
AY874168	PCV2b	PCV2b	Hungarian		233
AY321997	PCV2b	PCV2b			233
FJ660968	PCV2b	PCV2b	China	2007-03-07	234
GU247992	PCV2b	PCV2b	China	Dec-2005	233
JF682792	PCV2b	PCV2b	China	2010	233
HM038022	PCV2b	PCV2b	China	03-May-2008	233
EF524519	PCV2b	PCV2b	China		233
GU247989	PCV2b	PCV2b	China	2005-11-01	233
FJ158606	PCV2b	PCV2b	China	04-Aug-2006	233
EF565347	PCV2b	PCV2b	Denmark		233
AY288134	PCV2b	PCV2b			233
HM038027	PCV2b	PCV2b	China	08-Jul-2006	233
HM038023	PCV2b	PCV2b	China	25-Aug-2007	233
EF371550	PCV2b	PCV2b			233
EF371548	PCV2b	PCV2b			233
FN687857	PCV2b	PCV2b	Cuba		233
AY691169	PCV2b	PCV2b			233
EF565363	PCV2b	PCV2b	Denmark		233
AY484407	PCV2b	PCV2b	Netherlands		233
AB361584	PCV2b	PCV2b	Japan	04-Sep-2006	233
AY579893	PCV2b	PCV2b	China		233
EF371541	PCV2b	PCV2b			233
EF371544	PCV2b	PCV2b			233
JN382176	PCV2b	PCV2b	Romania	2011-02-20	233
EF565367	PCV2b	PCV2b	Denmark		233
EF565356	PCV2b	PCV2b	Denmark		233
AY291316	PCV2b	PCV2b	China		233
EU418627	PCV2b	PCV2b	China		233
EU136719	PCV2b	PCV2b	Denmark		233
EU136718	PCV2b	PCV2b	Denmark		233
EU136717	PCV2b	PCV2b	Denmark		233
EU136715	PCV2b	PCV2b	Denmark		233
EF371542	PCV2b	PCV2b			233
EF493837	PCV2b	PCV2b	China	Sep-2006	233
EF190934	PCV2b	PCV2b	China		233
EF565344	PCV2b	PCV2b	Denmark		233
JQ866915	PCV2b	PCV2b	Thailand	21-Sep-2008	233
AY322000	PCV2b	PCV2b			233
HQ591380	PCV2b	PCV2b	Croatia	2009	233
AY321990	PCV2b	PCV2b			233
EU257513	PCV2b	PCV2b	China		233
FJ644930	PCV2b	PCV2b	China	Jun-2008	233
HM565924	PCV2b	PCV2b	Argentina	2008-03-01	233
JX512860	PCV2b	PCV2b	Switzerland	2005	233	non-pmws
FJ623185	PCV2b	PCV2b	China	Sep-2008	233
EF421973	PCV2b	PCV2b	China	2006-11-01	233
JN382166	PCV2b	PCV2b	Romania	2011-02-20	233
GQ359008	PCV2b	PCV2b	China	28-Dec-2008	233
JN119256	PCV2b	PCV2b	China	2011-04-22	233	PMWS
FJ660967	PCV2b	PCV2b	China	30-Jul-2007	233
FJ660970	PCV2b	PCV2b	China	06-May-2007	233
FJ660971	PCV2b	PCV2b	China	06-May-2007	234
FJ870974	PCV2b	PCV2b	China	2008	233
FJ667596	PCV2b	PCV2b	China	Jul-2008	234
FJ716704	PCV2b	PCV2b	China	2008-04-01	234
FJ716703	PCV2b	PCV2b	China	2008-04-01	234
FJ667594	PCV2b	PCV2b	China	2008-03-01	234
FJ667595	PCV2b	PCV2b	China	2008-03-01	234
JF690917	PCV2b	PCV2b	Malaysia	2007	233
HQ395039	PCV2b	PCV2b	China		233
AY596822	PCV2b	PCV2b	China		233
FN687848	PCV2b	PCV2b			233
HQ395027	PCV2b	PCV2b	China		233
HF542107	PCV2b	PCV2b	Brazil	04-Jul-2007	233
EF371536	PCV2b	PCV2b			233
EF371537	PCV2b	PCV2b			233
EU408780	PCV2b	PCV2b	Sweden	2003	233	PMWS
EF184226	PCV2b	PCV2b			233
EF371539	PCV2b	PCV2b			233
EF371538	PCV2b	PCV2b			233
EF184228	PCV2b	PCV2b			233
EF371534	PCV2b	PCV2b			233
EF371540	PCV2b	PCV2b			233
AY539828	PCV2b	PCV2b			233
EF371533	PCV2b	PCV2b			233
EF184227	PCV2b	PCV2b			233
EF371535	PCV2b	PCV2b			233
EU755376	PCV2b	PCV2b	Brazil	2005	233
EF371528	PCV2b	PCV2b			233
GQ449672	PCV2b	PCV2b	China	2009	233
AY885225	PCV2b	PCV2b	Taiwan		233
FJ755686	PCV2b	PCV2b	South Korea	21-Aug-2008	233
DQ534442	PCV2b	PCV2b	China		233
EF067852	PCV2b	PCV2b	China		233
EF371529	PCV2b	PCV2b			233
EU350548	PCV2b	PCV2b	China		233
GQ449670	PCV2b	PCV2b	China	2009	233
EU186062	PCV2b	PCV2b	Chile		234	PMWS
JF317571	PCV2b	PCV2b	South Korea	2009	233
EU755379	PCV2b	PCV2b	Brazil	2005	233
EU755378	PCV2b	PCV2b	Brazil	2005	233
EU755380	PCV2b	PCV2b	Brazil	2005	233
EU755375	PCV2b	PCV2b	Brazil	2005	233
EU755381	PCV2b	PCV2b	Brazil	2005	233
HQ735207	PCV2b	PCV2b	Thailand	Oct-2007	233
EU755377	PCV2b	PCV2b	Brazil	2005	233
EU755373	PCV2b	PCV2b	Brazil	2005	233
EF421969	PCV2b	PCV2b	China	Oct-2006	233
EF675242	PCV2b	PCV2b			231
EF675236	PCV2b	PCV2b			231
AY613854	PCV2b	PCV2b	China		233
HQ378159	PCV2b	PCV2b	Serbia	12-Aug-2009	233
HM038016	PCV2b	PCV2b	China	2005-03-17	233
EU283329	PCV2b	PCV2b	China		233
DQ220737	PCV2b	PCV2b			233
AY484413	PCV2b	PCV2b	Netherlands		233
AY484411	PCV2b	PCV2b	Netherlands		233
AF201897	PCV2b	PCV2b	Netherlands		233
AY321989	PCV2b	PCV2b			233
AY321988	PCV2b	PCV2b			233
HM776444	PCV2b	PCV2b	China	May-2009	233
AJ623306	PCV2b	PCV2b			233
DQ915587	PCV2b	PCV2b			233
DQ915585	PCV2b	PCV2b			233
DQ915586	PCV2b	PCV2b			233
AY122275	PCV2b	PCV2b			233
AF201311	PCV2b	PCV2b	France		233
EU545550	PCV2b	PCV2b	Slovakia	2006-03-14	233
AY321985	PCV2b	PCV2b			233
FN687856	PCV2b	PCV2b	Cuba		233
EU547456	PCV2b	PCV2b			233
AF055393	PCV2b	PCV2b	France		233
EF565357	PCV2b	PCV2b	Denmark		233
AY321986	PCV2b	PCV2b			233
AY321984	PCV2b	PCV2b			233
FJ905462	PCV2b	PCV2b	South Korea	2005	233
JF317573	PCV2b	PCV2b	South Korea	2009	233
FJ905469	PCV2b	PCV2b	South Korea	2005	233
HQ831535	PCV2b	PCV2b	Portugal	04-Jun-2007	233
HQ831532	PCV2b	PCV2b	Portugal	2005-11-24	233
HQ831531	PCV2b	PCV2b	Portugal	20-Dec-2004	233
KC835190	PCV2b	PCV2b	Brazil	2003	233
HM565923	PCV2b	PCV2b	Argentina	Aug-2007	233
EU980090	PCV2b	PCV2b	Argentina		233
EU980089	PCV2b	PCV2b	Argentina		233
FN398023	PCV2b	PCV2b	Cuba		233
FN398025	PCV2b	PCV2b	Cuba		233
FN687851	PCV2b	PCV2b	Cuba		233
FN687850	PCV2b	PCV2b	Cuba		233
HQ738641	PCV2b	PCV2b	USA	2010	233
HQ738639	PCV2b	PCV2b	USA	2010	233
HQ738640	PCV2b	PCV2b	USA	2009	233
EU518247	PCV2b	PCV2b	China		233
JF317565	PCV2b	PCV2b	South Korea	2009	233
EU980094	PCV2b	PCV2b	Argentina		233
DQ910866	PCV2b	PCV2b	China	2006-03-23	233
JN382165	PCV2b	PCV2b	Romania	2011-02-20	233
AB462387	PCV2b	PCV2b	Japan		233
EF493840	PCV2b	PCV2b	China	2006-02-25	233
EF493838	PCV2b	PCV2b	China	May-2006	233
EF493841	PCV2b	PCV2b	China	2006-02-25	233
EF421968	PCV2b	PCV2b	China	Oct-2006	233
EF493842	PCV2b	PCV2b	China	2006-02-28	233
EU346945	PCV2b	PCV2b	China	12-May-2004	233
HQ378161	PCV2b	PCV2b	Serbia	2009-11-19	233
EF421967	PCV2b	PCV2b	China	Oct-2006	233
DQ218419	PCV2b	PCV2b	China		233
EU909687	PCV2b	PCV2b	Belgium	2008	233
DQ218421	PCV2b	PCV2b	China		233
DQ218420	PCV2b	PCV2b	China		233
HQ591367	PCV2b	PCV2b	Croatia	2008	233
AY321982	PCV2b	PCV2b			233
JN662673	PCV2b	PCV2b	France		233	PMWS
JN662675	PCV2b	PCV2b	France		233	PMWS
AY322003	PCV2b	PCV2b			233
AY321983	PCV2b	PCV2b			233
DQ220738	PCV2b	PCV2b			233
EF619971	PCV2b	PCV2b	USA		233
EF452350	PCV2b	PCV2b	USA		233
DQ997815	PCV2b	PCV2b	Hong Kong		233
AY613906	PCV2b	PCV2b	China		234
EU909688	PCV2b	PCV2b	Belgium	2008	233
DQ220733	PCV2b	PCV2b			233
AY484412	PCV2b	PCV2b	Netherlands		233
AY484408	PCV2b	PCV2b	Netherlands		233
EF421971	PCV2b	PCV2b	China	2006-11-01	233
EF421970	PCV2b	PCV2b	China	Oct-2006	233
JN662684	PCV2b	PCV2b	France		233	PMWS
AY916791	PCV2b	PCV2b	China		233
AY256460	PCV2b	PCV2b	Hungary		233	PDNS
AY288133	PCV2b	PCV2b			233
EU366325	PCV2b	PCV2b	China		233
AF055394	PCV2b	PCV2b	France		233
EF524515	PCV2b	PCV2b	China		233
AY321987	PCV2b	PCV2b			233
HM003569	PCV2b	PCV2b	China	Oct-2009	233
EF675239	PCV2b	PCV2b			233
EF675237	PCV2b	PCV2b			233
HM038018	PCV2b	PCV2b	China	2005-03-01	233
JQ866920	PCV2b	PCV2b	Thailand	26-Oct-2010	233
HQ591370	PCV2b	PCV2b	Croatia	2008	233
FJ644562	PCV2b	PCV2b	China	2005	233
EF371532	PCV2b	PCV2b			233
EF371530	PCV2b	PCV2b			233
EF371531	PCV2b	PCV2b			233
JN382172	PCV2b	PCV2b	Romania	2011-02-20	233
AY484416	PCV2b	PCV2b	Netherlands		233
FN398026	PCV2b	PCV2b	Cuba		233
JX512859	PCV2b	PCV2b	Switzerland	2005	233	non-pmws
EU521708	PCV2b	PCV2b	China	2007-11-11	233
JN006464	PCV2b	PCV2b	Romania	2010	233
HQ831537	PCV2b	PCV2b	Portugal	25-Aug-2008	233
FJ870976	PCV2b	PCV2b	China	2008	233
JX945576	PCV2b	PCV2b	China	27-Jul-2011	233
JX945577	PCV2b	PCV2b	China	13-Aug-2011	233
JQ181589	PCV2b	PCV2b	Viet Nam	2011	233
JQ181585	PCV2b	PCV2b	Viet Nam	2011	233
HQ831540	PCV2b	PCV2b	Portugal	2010-03-16	233
GQ995582	PCV2b	PCV2b	Brazil	2009	233
HQ831528	PCV2b	PCV2b	Portugal	07-Dec-2006	233
FJ644924	PCV2b	PCV2b	China	2006	233
EU545547	PCV2b	PCV2b	Slovakia	2006-11-27	233
DQ648031	PCV2b	PCV2b	Hungary		233
DQ478947	PCV2b	PCV2b	China		231
FJ935780	PCV2b	PCV2b	Denmark		233
HM776442	PCV2b	PCV2b	China	Jun-2009	233
EU366326	PCV2b	PCV2b	China		233
EU366324	PCV2b	PCV2b	China		233
HQ591365	PCV2b	PCV2b	Croatia	2008	233
JF317588	PCV2b	PCV2b	South Korea	2010	233
EU589623	PCV2b	PCV2b	China		233
EU555439	PCV2b	PCV2b	China	2008-02-21	233
AY732494	PCV2b	PCV2b	China		233
FJ644919	PCV2b	PCV2b	China	2002	233
HM038028	PCV2b	PCV2b	China	17-Dec-2008	233
EF565362	PCV2b	PCV2b	Denmark		233
HQ831538	PCV2b	PCV2b	Portugal	17-Jun-2009	233
AY321992	PCV2b	PCV2b			233
AB361567	PCV2b	PCV2b	Japan	23-May-2007	233
JN006462	PCV2b	PCV2b	Romania	2010	233
DQ915584	PCV2b	PCV2b			233
FN687845	PCV2b	PCV2b	Cuba		233
FN687842	PCV2b	PCV2b	Cuba		233
FN687843	PCV2b	PCV2b	Cuba		233
FN687844	PCV2b	PCV2b	Cuba		233
FN687846	PCV2b	PCV2b	Cuba		233
JN006463	PCV2b	PCV2b	Romania	2010	233
AB361566	PCV2b	PCV2b	Japan	10-Oct-2006	233
EF190922	PCV2b	PCV2b	China		233
JF690916	PCV2b	PCV2b	Malaysia	2007	233
DQ104422	PCV2b	PCV2b	China		233
EU545544	PCV2b	PCV2b	Slovakia	22-Sep-2006	233
DQ201641	PCV2b	PCV2b	China		233
HM009329	PCV2b	PCV2b	Slovakia	2007-11-01	233
EU545543	PCV2b	PCV2b	Slovakia	2007-03-14	233
DQ195679	PCV2b	PCV2b	China		233
EU257512	PCV2b	PCV2b	China		233
AY578327	PCV2b	PCV2b	China		233
EF210106	PCV2b	PCV2b	China		233
JN989557	PCV2b	PCV2b	China	Jul-2008	233
EF190926	PCV2b	PCV2b	China		233
FJ644926	PCV2b	PCV2b	China	2006	233
GU083582	PCV2b	PCV2b	China	2009-04-14	233
EF197987	PCV2b	PCV2b	China		233
EU257514	PCV2b	PCV2b	China		233
FJ384965	PCV2b	PCV2b	China	2007-11-03	233
FJ384966	PCV2b	PCV2b	China	08-Aug-2007	233
FJ384967	PCV2b	PCV2b	China	08-Aug-2007	233
HQ113121	PCV2b	PCV2b	China	24-Sep-2009	233
AY604430	PCV2b	PCV2b	China		233
EF190923	PCV2b	PCV2b	China		233
EF190933	PCV2b	PCV2b	China		233
EF190937	PCV2b	PCV2b	China		233
EF190939	PCV2b	PCV2b	China		233
EF190943	PCV2b	PCV2b	China		233
EF190942	PCV2b	PCV2b	China		233
EU521707	PCV2b	PCV2b	China	2007-11-25	233
HQ693092	PCV2b	PCV2b	China	23-Dec-2009	233
JX534236	PCV2b	PCV2b	China	2012	233
EU656143	PCV2b	PCV2b	China	2008-03-17	233
JX534237	PCV2b	PCV2b	China	2012	233
HQ113120	PCV2b	PCV2b	China	14-Sep-2009	233
EF190935	PCV2b	PCV2b	China		233
GU233804	PCV2b	PCV2b	China	Dec-2004	233
AB361585	PCV2b	PCV2b	Japan	10-May-2007	233
AY651850	PCV2b	PCV2b	China		233
HM776446	PCV2b	PCV2b	China	2008-04-01	233
FJ644921	PCV2b	PCV2b	China	2006	233
FJ644920	PCV2b	PCV2b	China	2006	233
FJ384968	PCV2b	PCV2b	China	15-Aug-2007	233
AY556475	PCV2b	PCV2b	China		233
GU247990	PCV2b	PCV2b	China	Aug-2005	233
EU257515	PCV2b	PCV2b	China		233
FJ644559	PCV2b	PCV2b	China	2005	233
AY686764	PCV2b	PCV2b	China		233
JN989556	PCV2b	PCV2b	China	Jul-2008	233
FJ384969	PCV2b	PCV2b	China	14-Oct-2007	233
JN989554	PCV2b	PCV2b	China	Jul-2008	233
JN989553	PCV2b	PCV2b	China	Jul-2008	233
EF190930	PCV2b	PCV2b	China		233
HQ395020	PCV2b	PCV2b	China		233
HQ395019	PCV2b	PCV2b	China		233
EU296794	PCV2b	PCV2b	China	26-Jun-2007	233
JX678978	PCV2b	PCV2b	China	10-Oct-2010	233
FJ667587	PCV2b	PCV2b	China	Oct-2007	233
FJ667592	PCV2b	PCV2b	China	2008-03-01	233
FJ667593	PCV2b	PCV2b	China	May-2008	233
FJ667591	PCV2b	PCV2b	China	2008-03-01	233
FJ667584	PCV2b	PCV2b	China	Oct-2007	233
EF190924	PCV2b	PCV2b	China		233
FJ667589	PCV2b	PCV2b	China	Oct-2007	233
GQ174519	PCV2b	PCV2b	China	17-Oct-2008	233
HM776438	PCV2b	PCV2b	China	2009-04-01	234
AB361569	PCV2b	PCV2b	Japan	03-May-2007	233
JF317578	PCV2b	PCV2b	South Korea	2009	233
JF317577	PCV2b	PCV2b	South Korea	2009	233
JF317568	PCV2b	PCV2b	South Korea	2009	233
JF317583	PCV2b	PCV2b	South Korea	2009	233
FJ870969	PCV2b	PCV2b	China	2008	233
FJ905468	PCV2b	PCV2b	South Korea	2007	233
FN687849	PCV2b	PCV2b	Cuba		233
FJ158603	PCV2b	PCV2b	China	21-Jul-2006	233
FJ644556	PCV2b	PCV2b	China	2005	233
GU247991	PCV2b	PCV2b	China	2006-02-01	233
AY256457	PCV2b	PCV2b	Hungary		233	pmws
EU780074	PCV2b	PCV2b	China	2008-04-18	233
HM038032	PCV2b	PCV2b	China	13-Sep-2008	233
AY682997	PCV2b	PCV2b	China		234
JQ955679	PCV2b	PCV2b	China	May-2010	233
EF371545	PCV2b	PCV2b			233
EF371543	PCV2b	PCV2b			234
EU420015	PCV2b	PCV2b	China		233
EU257516	PCV2b	PCV2b	China		233
EU257511	PCV2b	PCV2b	China		233
HQ831526	PCV2b	PCV2b	Portugal	08-Oct-2007	233
GU325764	PCV2b	PCV2b	China	2009	233
AB462389	PCV2b	PCV2b	Japan		233
JF928005	PCV2b	PCV2b	China	2011-03-19	233
FJ644561	PCV2b	PCV2b	China	2005	233
JN644771	PCV2b	PCV2b	Uruguay		233
JN644769	PCV2b	PCV2b	Uruguay		233
JN644770	PCV2b	PCV2b	Uruguay		233
EF371546	PCV2b	PCV2b			233
JF927980	PCV2b	PCV2b	Taiwan	2003-03-01	233
GU244506	PCV2b	PCV2b	Taiwan		233
JF927990	PCV2b	PCV2b	Taiwan	Jul-2010	233
JF683406	PCV2b	PCV2b	Taiwan	Jul-2010	233
JF927976	PCV2b	PCV2b	Taiwan	Jul-2002	233
JF927982	PCV2b	PCV2b	Taiwan	Sep-2003	233
JF927981	PCV2b	PCV2b	Taiwan	2003-04-01	233
HQ395036	PCV2b	PCV2b	China		233
EF524529	PCV2b	PCV2b	China		233
JN006453	PCV2b	PCV2b	Romania	2008	233
JN006454	PCV2b	PCV2b	Romania	2008	233
FJ644925	PCV2b	PCV2b	China	2006	233
AY691679	PCV2b	PCV2b	China		233
EU503032	PCV2b	PCV2b			233
AY536756	PCV2b	PCV2b	China		233
EU503035	PCV2b	PCV2b			233
EU503038	PCV2b	PCV2b			233
EU503040	PCV2b	PCV2b			233
EU503031	PCV2b	PCV2b			233
EU503039	PCV2b	PCV2b			233
EU503034	PCV2b	PCV2b			233
EU503033	PCV2b	PCV2b			233
EU503037	PCV2b	PCV2b			233
EF619037	PCV2b	PCV2b	China		233
EF592576	PCV2b	PCV2b	China		233
JN382171	PCV2b	PCV2b	Romania	2011-02-20	233
HM009334	PCV2b	PCV2b	Slovakia	2008-02-01	233
EU545551	PCV2b	PCV2b	Slovakia	10-Aug-2006	233
HM003570	PCV2b	PCV2b	China	Sep-2009	233
HQ378163	PCV2b	PCV2b	Serbia	18-May-2010	233	PMWS
JX948784	PCV2b	PCV2b	China	2011-11-12	233
JX945575	PCV2b	PCV2b	China	25-Jul-2011	233
HM776448	PCV2b	PCV2b	China	May-2009	233
JF317566	PCV2b	PCV2b	South Korea	2009	233
KC835192	PCV2b	PCV2b	Brazil	2005	233
EF565355	PCV2b	PCV2b	Denmark		233
EF565364	PCV2b	PCV2b	Denmark		233
EF565350	PCV2b	PCV2b	Denmark		233
EF565366	PCV2b	PCV2b	Denmark		233
KC835193	PCV2b	PCV2b	Brazil	2005	233
HQ591377	PCV2b	PCV2b	Croatia	2008	233
HQ591376	PCV2b	PCV2b	Croatia	2008	233
HQ591375	PCV2b	PCV2b	Croatia	2008	233
HM038029	PCV2b	PCV2b	China	11-Jun-2007	233
GQ915289	PCV2b	PCV2b	China	2009-04-01	233
EF467928	PCV2b	PCV2b	China		233
JF272497	PCV2b	PCV2b	China	2010-03-05	233
HM030908	PCV2b	PCV2b	China	2009-03-02	233
HQ395057	PCV2b	PCV2b	China		233
HM009332	PCV2b	PCV2b	Slovakia	2009-02-01	233
JF272499	PCV2b	PCV2b	China	2010-04-26	233
HM535639	PCV2b	PCV2b	China	2010-04-26	233
HQ831525	PCV2b	PCV2b	Portugal	2007-03-03	233
JF690920	PCV2b	PCV2b	Malaysia	2007	233
JF690919	PCV2b	PCV2b	Malaysia	2007	233
JQ181595	PCV2b	PCV2b	Viet Nam	2011	234
JQ181588	PCV2b	PCV2b	Viet Nam	2011	234
JQ181593	PCV2b	PCV2b	Viet Nam	2011	234
JQ181602	PCV2b	PCV2b	Viet Nam	2011	234
JQ181594	PCV2b	PCV2b	Viet Nam	2011	234
JQ181587	PCV2b	PCV2b	Viet Nam	2011	234
JQ181586	PCV2b	PCV2b	Viet Nam	2011	234
JQ181592	PCV2b	PCV2b	Viet Nam	2011	234
HQ395031	PCV2b	PCV2b	China		234
HQ395030	PCV2b	PCV2b	China		234
JX099782	PCV2b	PCV2b	Viet Nam	2009	234
JQ181603	PCV2b	PCV2b	Viet Nam	2011	234
JQ181606	PCV2b	PCV2b	Viet Nam	2011	234
JQ181604	PCV2b	PCV2b	Viet Nam	2011	234
JQ181605	PCV2b	PCV2b	Viet Nam	2011	234
HQ701665	PCV2b	PCV2b	Thailand	Oct-2007	233	PMWS
JX099780	PCV2b	PCV2b	Viet Nam	2009	234
AY864814	PCV2b	PCV2b	Thailand		233
AY035820	PCV2b	PCV2b	China		234	PMWS
EU302141	PCV2b	PCV2b	Indonesia		234
EU302140	PCV2b	PCV2b	Indonesia		234
EU302139	PCV2b	PCV2b	Indonesia		234
JQ866917	PCV2b	PCV2b	Thailand	26-Oct-2009	234
HQ701666	PCV2b	PCV2b	Thailand	25-Jul-2007	233
JQ866916	PCV2b	PCV2b	Thailand	2009-04-16	234
JQ181599	PCV2b	PCV2b	Viet Nam	2011	234
JQ181598	PCV2b	PCV2b	Viet Nam	2011	234
JX506730	PCV2b	PCV2b	Viet Nam	2004	234
HM776443	PCV2b	PCV2b	China	May-2009	234
JX099785	PCV2b	PCV2b	Viet Nam	2010	234
JQ181607	PCV2b	PCV2b	Viet Nam	2011	234
HQ395056	PCV2b	PCV2b	China		234
JX099784	PCV2b	PCV2b	Viet Nam	2010	234
JX099781	PCV2b	PCV2b	Viet Nam	2009	234
JX099783	PCV2b	PCV2b	Viet Nam	2009	234
JN411098	PCV2b	PCV2b	China	2010	234
HQ395058	PCV2b	PCV2b	China		234
JN411097	PCV2b	PCV2b	China	2009	234
HQ395049	PCV2b	PCV2b	China		234
JQ181596	PCV2b	PCV2b	Viet Nam	2011	234
EF524517	PCV2d	PCV2d	China		234
AY484410	PCV2d	PCV2d	Netherlands		234
GU808525	PCV2d	PCV2d	India	2007	234
AY181946	PCV2d	PCV2d			234
AY686763	PCV2d	PCV2d	China		234
AY556476	PCV2d	PCV2d	China		234
AY686765	PCV2d	PCV2d	China		234
FJ158607	PCV2d	PCV2d	China	06-Jun-2006	234
FJ158604	PCV2d	PCV2d	China	15-Jun-2006	234
AY181947	PCV2d	PCV2d			234
AY510375	PCV2d	PCV2d	China		234
EU909686	PCV2d	PCV2d	Belgium	2008	234
EF990645	PCV2d	PCV2d	Belgium		234
AY943819	PCV2d	PCV2d	China		234
AB462384	PCV2d	PCV2d	Japan		234
AY682991	PCV2d	PCV2d	China		234
AY682996	PCV2d	PCV2d	China		234
AY682994	PCV2d	PCV2d	China		234
EF524539	PCV2d	PCV2d	China		234
FJ667585	PCV2d	PCV2d	China	Oct-2007	234
FJ667582	PCV2d	PCV2d	China	May-2007	234
FJ667588	PCV2d	PCV2d	China	Dec-2007	234
FJ667583	PCV2d	PCV2d	China	May-2007	234
FJ594471	PCV2d	PCV2d	China	Jan-2008	234
FJ667586	PCV2d	PCV2d	China	Dec-2007	234
FJ667590	PCV2d	PCV2d	China	Dec-2007	234
EF675241	PCV2d	PCV2d			234
FJ644560	PCV2d	PCV2d	China	2005	234
AY291317	PCV2d	PCV2d	China		234
AY556473	PCV2d	PCV2d	China		234
HQ395044	PCV2d	PCV2d	China		234
HQ378158	PCV2d	PCV2d	Serbia	19-Jan-2010	234
HQ378157	PCV2d	PCV2d	Serbia	19-Jan-2010	234	PMWS
KC800644	PCV2d	PCV2d	China	09-Jan-2012	233
HQ113118	PCV2d	PCV2d	China	14-Sep-2009	234
KC533812	PCV2d	PCV2d	China	2011	234
HM776447	PCV2d	PCV2d	China	May-2009	234
GU252370	PCV2d	PCV2d	China	2007-11-01	234
GU325770	PCV2d	PCV2d	China	2009	234
JX679498	PCV2d	PCV2d	China	2006	234
KC473167	PCV2d	PCV2d	China	03-Sep-2008	234
JX982221	PCV2d	PCV2d	China	17-May-2011	234
JX948778	PCV2d	PCV2d	China	07-Jun-2011	234
KC800640	PCV2d	PCV2d	China	2011-11-16	233
KC800637	PCV2d	PCV2d	China	20-Sep-2011	233
KC800643	PCV2d	PCV2d	China	19-Sep-2011	233
JQ809464	PCV2d	PCV2d			234
JQ809463	PCV2d	PCV2d			234
JX535296	PCV2d	PCV2d	USA	Jun-2012	234
HQ395025	PCV2d	PCV2d	China		234
HM142895	PCV2d	PCV2d	China		234
HM535641	PCV2d	PCV2d	China	17-May-2010	233
JX406419	PCV2d	PCV2d	China	19-May-2011	234
JQ181600	PCV2d	PCV2d	Viet Nam	2011	234
JQ653449	PCV2d	PCV2d	China	2006	234
HQ395021	PCV2d	PCV2d	China		234
HQ395053	PCV2d	PCV2d	China		234
HM776441	PCV2d	PCV2d	China	2009-03-01	234
JQ413808	PCV2d	PCV2d	China	2011-03-01	234
GQ359011	PCV2d	PCV2d	China	24-Dec-2008	234
HQ395024	PCV2d	PCV2d	China		234
JX406421	PCV2d	PCV2d	China	22-May-2011	234
KC533811	PCV2d	PCV2d	China	2012	234
HQ395041	PCV2d	PCV2d	China		234
JN006445	PCV2d	PCV2d	Romania	2010	234
JX535297	PCV2d	PCV2d	USA	Jun-2012	234
HM142899	PCV2d	PCV2d	China		234
HQ693093	PCV2d	PCV2d	China	2010-04-13	234
KC800642	PCV2d	PCV2d	China	2011-11-16	233
KC800641	PCV2d	PCV2d	China	2011-11-16	233
HM776437	PCV2d	PCV2d	China	2009-04-01	234
GU325769	PCV2d	PCV2d	China	2009	234
KC473166	PCV2d	PCV2d	China	24-Dec-2008	234
GU325767	PCV2d	PCV2d	China	2009	234
HM776453	PCV2d	PCV2d	China	2008-11-01	234
KC527542	PCV2d	PCV2d	China	2013	234
HQ395043	PCV2d	PCV2d	China		234
FJ870970	PCV2d	PCV2d	China	2008	234
HQ395061	PCV2d	PCV2d	China		234
JN615187	PCV2d	PCV2d	China	2011-04-16	234
GU083583	PCV2d	PCV2d	China	07-May-2009	234
JF927988	PCV2d	PCV2d	Taiwan	2010-04-01	234
JF272498	PCV2d	PCV2d	China	09-Dec-2009	234
JX204386	PCV2d	PCV2d	China	30-May-2012	234
HM755881	PCV2d	PCV2d	China	2010-04-21	233
HM535640	PCV2d	PCV2d	China	2010-04-26	233
HM755880	PCV2d	PCV2d	China	2010-04-26	233
JF683394	PCV2d	PCV2d	Taiwan	Dec-2010	234
GQ359010	PCV2d	PCV2d	China	2008-03-18	234
HQ395029	PCV2d	PCV2d	China		234
JX982222	PCV2d	PCV2d	China	27-Jul-2011	234
HQ395048	PCV2d	PCV2d	China		234
JN411095	PCV2d	PCV2d	China	2011	234
GQ359009	PCV2d	PCV2d	China	04-Jan-2008	234
JN411096	PCV2d	PCV2d	China	2009	234
JF317586	PCV2d	PCV2d	South Korea	2010	233
FJ870971	PCV2d	PCV2d	China	2008	234
FJ598045	PCV2d	PCV2d	China	2008	234
KC473168	PCV2d	PCV2d	China	2009-03-10	234
FJ870972	PCV2d	PCV2d	China	2008	234
JX682407	PCV2d	PCV2d	China	2011-04-13	234
KC249977	PCV2d	PCV2d	China	2009	234
HQ395038	PCV2d	PCV2d	China		234
HQ395033	PCV2d	PCV2d	China		234
JX912914	PCV2d	PCV2d	China	02-Aug-2011	234
JN660055	PCV2d	PCV2d	China		234
GQ915288	PCV2d	PCV2d	China	2009-04-01	234
JF927989	PCV2d	PCV2d	Taiwan	2010-04-01	234
JF683392	PCV2d	PCV2d	Taiwan	Dec-2010	234
HM776440	PCV2d	PCV2d	China	2008-11-01	234
HM776439	PCV2d	PCV2d	China	2008-11-01	234
HQ395052	PCV2d	PCV2d	China		234
HQ395032	PCV2d	PCV2d	China		234
HQ395023	PCV2d	PCV2d	China		234
HQ395022	PCV2d	PCV2d	China		234
JN411094	PCV2d	PCV2d	China	2009	234
JN119257	PCV2d	PCV2d	China	2011-04-21	234	PMWS
JF928002	PCV2d	PCV2d	China	2011-03-19	234	PMWS
JF899334	PCV2d	PCV2d	China	2011-03-08	234	PMWS
JN006448	PCV2d	PCV2d	Romania	2010	234
HQ113117	PCV2d	PCV2d	China	24-Sep-2009	234
HM161711	PCV2d	PCV2d	China		234
HM142894	PCV2d	PCV2d	China		234
HM027579	PCV2d	PCV2d	China		234
HM776449	PCV2d	PCV2d	China	2009-03-01	234
JX948781	PCV2d	PCV2d	China	03-Jan-2010	234
GU001710	PCV2d	PCV2d	China	28-Jul-2009	234
JF718784	PCV2d	PCV2d	China	2010-11-01	234
JN411100	PCV2d	PCV2d	China	2009	234
HQ113119	PCV2d	PCV2d	China	14-Sep-2009	234
KC800639	PCV2d	PCV2d	China	2011-11-16	233
KC800645	PCV2d	PCV2d	China	05-Dec-2011	233
JX982219	PCV2d	PCV2d	China	2011-03-10	234
FJ870973	PCV2d	PCV2d	China	2008	234
JX406425	PCV2d	PCV2d	China	21-May-2011	234
HQ395050	PCV2d	PCV2d	China		234
HM038031	PCV2d	PCV2d	China	10-Jul-2007	234
JX948785	PCV2d	PCV2d	China	2011-04-29	234
FJ426398	PCV2d	PCV2d	China	2007-02-01	234
EF675230	PCV2d	PCV2d			234
HM102350	PCV2d	PCV2d	China	2009	234
JX948775	PCV2d	PCV2d	China	2011-03-28	234
JX948786	PCV2d	PCV2d	China	2011-11-17	234
FJ644931	PCV2d	PCV2d	China	2008-04-01	234
GU325762	PCV2d	PCV2d	China	2009	234
KC153106	PCV2d	PCV2d	China	16-Jan-2012	234
GU325763	PCV2d	PCV2d	China	2009	234
GU325768	PCV2d	PCV2d	China	2009	234
KC447454	PCV2d	PCV2d	China	01-Sep-2010	234
GU325760	PCV2d	PCV2d	China	2009	234
JX982227	PCV2d	PCV2d	China	2011-04-17	234
JX294717	PCV2d	PCV2d	China	2012-04-02	233
KC800646	PCV2d	PCV2d	China	23-Dec-2011	233
HQ650833	PCV2d	PCV2d	China	20-Aug-2010	234
JN119255	PCV2d	PCV2d	China	2011-04-19	234
JX912915	PCV2d	PCV2d	China	20-Jul-2011	234
HM161710	PCV2d	PCV2d	China		234
HM142896	PCV2d	PCV2d	China		234
JF683402	PCV2d	PCV2d	Taiwan	2010-04-01	234
JN411099	PCV2d	PCV2d	China	2009	234
FJ644929	PCV2d	PCV2d	China	2008-04-01	234
GU124593	PCV2d	PCV2d	China	08-May-2008	234
JX982220	PCV2d	PCV2d	China	2011-03-10	234
JX982228	PCV2d	PCV2d	China	2010-11-09	234
JX948776	PCV2d	PCV2d	China	2011-11-13	234
JX948770	PCV2d	PCV2d	China	13-Oct-2011	234
JX948782	PCV2d	PCV2d	China	17-Oct-2011	234
JX406420	PCV2d	PCV2d	China	29-Sep-2011	234
JQ390467	PCV2d	PCV2d	Taiwan	2006	234
JX948771	PCV2d	PCV2d	China	2011-11-18	234
FJ712216	PCV2d	PCV2d	China	May-2007	234
HM038030	PCV2d	PCV2d	China	03-Jun-2008	234
HM038017	PCV2d	PCV2d	China	10-Dec-2008	234
GU938302	PCV2d	PCV2d	China	07-Dec-2009	234
HM027580	PCV2d	PCV2d	China		234
GU574204	PCV2d	PCV2d	China	09-Dec-2009	234
KC860786	PCV2d	PCV2d	China	2012-04-05	234
JX982224	PCV2d	PCV2d	China	19-Jun-2011	234
HQ395055	PCV2d	PCV2d	China		234
JF928006	PCV2d	PCV2d	China	2011-03-19	234
JF928004	PCV2d	PCV2d	China	2011-03-19	234
HQ395059	PCV2d	PCV2d	China		234
JX406422	PCV2d	PCV2d	China	2011-03-30	234
JX982226	PCV2d	PCV2d	China	06-May-2010	234
FJ948168	PCV2d	PCV2d	China	Dec-2008	234
KC800638	PCV2d	PCV2d	China	02-Jan-2012	233
FJ712215	PCV2d	PCV2d	China	Jul-2007	234
HQ395042	PCV2d	PCV2d	China		234
JX948769	PCV2d	PCV2d	China	06-May-2010	234
JX948777	PCV2d	PCV2d	China	17-May-2011	234
JX948783	PCV2d	PCV2d	China	04-Jul-2011	234
JF683404	PCV2d	PCV2d	Taiwan	Jun-2009	234
JN176181	PCV2d	PCV2d	China	2010	234
JF683399	PCV2d	PCV2d	Taiwan	Jan-2010	234
JF683401	PCV2d	PCV2d	Taiwan	Dec-2008	234
JF683405	PCV2d	PCV2d	Taiwan	Sep-2010	234
JF683389	PCV2d	PCV2d	Taiwan	2011-03-01	234
JF927985	PCV2d	PCV2d	Taiwan	2010-04-01	234
JF927984	PCV2d	PCV2d	Taiwan	2010-04-01	234
JQ002671	PCV2d	PCV2d	China	2011	234
HQ395037	PCV2d	PCV2d	China		234
JN382188	PCV2d	PCV2d	Romania	20-Jan-2011	233
JN382170	PCV2d	PCV2d	Romania	2011-02-20	233
JF683408	PCV2d	PCV2d	Taiwan	Sep-2009	234
JF927986	PCV2d	PCV2d	Taiwan	2010-04-01	234
EU148505	PCV2c	PCV2c	Denmark	1990	234
EU148503	PCV2c	PCV2c	Denmark	1980	234
EU148504	PCV2c	PCV2c	Denmark	1987	234
JX512855	PCV2a	PCV2d	Switzerland	1998	233	PMWS
JX512856	PCV2a	PCV2d	Switzerland	1999	233	non-PMWS
AY754017	PCV2a	PCV2d	Australia		233
AB072302	PCV2a	PCV2d	Japan		233	PMWS
EU148506	PCV2a	PCV2d	Denmark		233
AY874169	PCV2a	PCV2d	Hungarian		233

## Sheet: ORF2_References
	genotype
EF184225	Pcv2a
FJ660969	Pcv2a
EF184220	Pcv2a
EU386606	Pcv2a
EF371551	Pcv2a
EF184221	Pcv2a
EF371519	Pcv2a
EU136711	Pcv2a
AF201307	Pcv2a
AY146992	Pcv2a
JF683391	Pcv2a
EU148507	Pcv2a
EF184222	Pcv2a
EF371518	Pcv2a
AY874164	Pcv2a
JF927978	Pcv2a
JF683387	Pcv2a
AY180396	Pcv2a
AF364094	Pcv2a
AF154679	Pcv2a
AF166528	Pcv2a
AB426905	Pcv2a
AY146991	Pcv2a
AY146993	Pcv2a
FJ483938	Pcv2a
HQ402903	Pcv2a
HM038034	Pcv2a
JF682794	Pcv2a
HM038033	Pcv2a
JF682793	Pcv2a
JF682791	Pcv2a
AY180397	Pcv2a
AF305533	Pcv2a
AF305532	Pcv2a
JF927979	Pcv2a
AF201309	Pcv2a
AY256459	Pcv2a
AF201308	Pcv2a
AF201310	Pcv2a
HM623764	Pcv2a
AY256455	Pcv2a
JN133304	Pcv2a
JF683388	Pcv2a
HQ831539	Pcv2a
AF201306	Pcv2a
HQ831522	Pcv2a
AY322004	Pcv2a
AY874165	Pcv2a
HM009337	Pcv2a
JX512854	Pcv2a
AY874166	Pcv2a
EF371520	Pcv2a
EF371521	Pcv2a
HQ378164	Pcv2a
AF201305	Pcv2a
JN006465	Pcv2a
AY256458	Pcv2a
EF371524	Pcv2a
EF371522	Pcv2a
EF371525	Pcv2a
EF067853	Pcv2a
JN133305	Pcv2a
HQ831536	Pcv2a
HQ831520	Pcv2a
HQ831533	Pcv2a
AF109399	Pcv2a
AB361577	Pcv2a
AB361576	Pcv2a
AY256456	Pcv2a
HQ378166	Pcv2a
HQ831519	Pcv2a
HQ591374	Pcv2a
EF371523	Pcv2a
HQ591366	Pcv2a
EF184223	Pcv2a
EF184224	Pcv2a
EF064150	Pcv2a
AY288135	Pcv2a
JN382162	Pcv2a
JN382161	Pcv2a
JN382177	Pcv2a
AY424401	Pcv2a
FJ501957	Pcv2a
NC005148	Pcv2a
AY424403	Pcv2a
AY424402	Pcv2a
DQ870484	Pcv2a
HQ378165	Pcv2a
DQ915588	Pcv2a
JN382157	Pcv2a
AF264043	Pcv2a
AF381176	Pcv2a
AF465211	Pcv2a
AF408635	Pcv2a
AY181948	Pcv2a
AF027217	Pcv2a
KC618389	Pcv2a
AF147751	Pcv2a
AF264042	Pcv2a
AF118095	Pcv2a
EU747125	Pcv2a
AB072301	Pcv2a
AY099498	Pcv2a
AJ223185	Pcv2a
AF086834	Pcv2a
AF264040	Pcv2a
AF381177	Pcv2a
AF381175	Pcv2a
AB462388	Pcv2a
EF514717	Pcv2a
AF085695	Pcv2a
AF086836	Pcv2a
AF086835	Pcv2a
GU049340	Pcv2a
AF055392	Pcv2a
AB361573	Pcv2a
AB361572	Pcv2a
HV508994	Pcv2a
FJ905471	Pcv2a
HQ395054	Pcv2a
FJ870967	Pcv2a
FJ870968	Pcv2a
JF683403	Pcv2a
JF683398	Pcv2a
AY754022	Pcv2a
AY699793	Pcv2a
AY099500	Pcv2a
AF520783	Pcv2a
AF544024	Pcv2a
AY099496	Pcv2a
HM000100	Pcv2a
DQ104423	Pcv2a
DQ104421	Pcv2a
AY325495	Pcv2a
DQ397521	Pcv2a
FJ233908	Pcv2a
AF264038	Pcv2a
DQ104419	Pcv2a
AF264039	Pcv2a
AB361574	Pcv2a
AB462385	Pcv2a
GU370064	Pcv2a
JQ994269	Pcv2a
DQ629114	Pcv2a
DQ629113	Pcv2a
FJ218001	Pcv2a
AY094619	Pcv2a
AB361568	Pcv2a
FR823451	Pcv2a
EF394776	Pcv2a
AY099497	Pcv2a
AB361583	Pcv2a
AB361582	Pcv2a
AY099499	Pcv2a
AB361571	Pcv2a
AB462383	Pcv2a
AF118097	Pcv2a
AB361570	Pcv2a
AY099495	Pcv2a
EF394775	Pcv2a
AF264041	Pcv2a
AF454546	Pcv2a
AY672601	Pcv2a
AY672600	Pcv2a
AY129155	Pcv2a
AY129154	Pcv2a
EF394774	Pcv2a
KC188796	Pcv2a
JF317584	Pcv2a
EU503040	Pcv2b
JF690919	Pcv2b
JF690920	Pcv2b
JN382175	Pcv2b
JN382185	Pcv2b
HM030908	Pcv2b
JF272497	Pcv2b
EU980089	Pcv2b
EU980090	Pcv2b
EU545551	Pcv2b
KC835193	Pcv2b
KC835190	Pcv2b
HQ831525	Pcv2b
GQ915289	Pcv2b
HM038029	Pcv2b
HM535639	Pcv2b
JF272499	Pcv2b
HQ395057	Pcv2b
HM565923	Pcv2b
JX512859	Pcv2b
FN398026	Pcv2b
HM009332	Pcv2b
FJ870969	Pcv2b
FJ905468	Pcv2b
JF317568	Pcv2b
JF317583	Pcv2b
JF317577	Pcv2b
JF317578	Pcv2b
FJ667595	Pcv2b
FJ667596	Pcv2b
FJ667594	Pcv2b
FJ716703	Pcv2b
FJ716704	Pcv2b
HM038018	Pcv2b
HQ591370	Pcv2b
JQ866920	Pcv2b
GQ227412	Pcv2b
HM038024	Pcv2b
HM038026	Pcv2b
EF592576	Pcv2b
EF619037	Pcv2b
EF592575	Pcv2b
EF565359	Pcv2b
EF565352	Pcv2b
HQ831526	Pcv2b
AY321992	Pcv2b
JX512860	Pcv2b
AB361584	Pcv2b
AY291316	Pcv2b
JN382176	Pcv2b
EF565356	Pcv2b
EF565367	Pcv2b
AY691169	Pcv2b
JN382180	Pcv2b
FN687850	Pcv2b
FN687851	Pcv2b
FN398025	Pcv2b
FN398023	Pcv2b
HQ738641	Pcv2b
HQ738640	Pcv2b
HQ738639	Pcv2b
JF317565	Pcv2b
EU518247	Pcv2b
JN382165	Pcv2b
DQ910866	Pcv2b
EU980094	Pcv2b
JN382184	Pcv2b
HQ831535	Pcv2b
HQ831531	Pcv2b
HQ831532	Pcv2b
EF493839	Pcv2b
JF683400	Pcv2b
EF524527	Pcv2b
EF524525	Pcv2b
AY321991	Pcv2b
EF421973	Pcv2b
FJ623185	Pcv2b
DQ910865	Pcv2b
HM038025	Pcv2b
GU247988	Pcv2b
AY678532	Pcv2b
EF675244	Pcv2b
EU521709	Pcv2b
FJ644557	Pcv2b
HQ591380	Pcv2b
EF565347	Pcv2b
AY874163	Pcv2b
EF371544	Pcv2b
EF565358	Pcv2b
FJ158606	Pcv2b
JN382173	Pcv2b
AY682990	Pcv2b
EF565349	Pcv2b
FJ644558	Pcv2b
AY579893	Pcv2b
JN006458	Pcv2b
HQ591372	Pcv2b
JX512858	Pcv2b
EU418627	Pcv2b
JN382166	Pcv2b
HM038027	Pcv2b
FJ948167	Pcv2b
HQ591378	Pcv2b
EU136720	Pcv2b
AY849938	Pcv2b
AY321997	Pcv2b
HM565924	Pcv2b
GU247992	Pcv2b
EU545548	Pcv2b
FJ905464	Pcv2b
EF565368	Pcv2b
HM009333	Pcv2b
EF565346	Pcv2b
AY484414	Pcv2b
AY322002	Pcv2b
EU136717	Pcv2b
EF675235	Pcv2b
EF675234	Pcv2b
EF565360	Pcv2b
JN006451	Pcv2b
JN006452	Pcv2b
JQ866915	Pcv2b
EU136712	Pcv2b
EU136714	Pcv2b
HQ831530	Pcv2b
EF565354	Pcv2b
EU780074	Pcv2b
AY322000	Pcv2b
EF565342	Pcv2b
AB462391	Pcv2b
EF371542	Pcv2b
DQ233257	Pcv2b
AY181945	Pcv2b
EU545546	Pcv2b
EU136719	Pcv2b
FJ644563	Pcv2b
EU136713	Pcv2b
JQ866914	Pcv2b
EF190934	Pcv2b
FJ660968	Pcv2b
EF371532	Pcv2b
EF371531	Pcv2b
EF371530	Pcv2b
AB462390	Pcv2b
AY321996	Pcv2b
HQ591368	Pcv2b
HQ591371	Pcv2b
AY874168	Pcv2b
AY288134	Pcv2b
AY682992	Pcv2b
JN989555	Pcv2b
AY484415	Pcv2b
EF565344	Pcv2b
GU938303	Pcv2b
HM038021	Pcv2b
EF565361	Pcv2b
GU247987	Pcv2b
HQ378162	Pcv2b
HM776451	Pcv2b
EU136718	Pcv2b
HM038020	Pcv2b
HM009336	Pcv2b
EU136716	Pcv2b
HQ591376	Pcv2b
HQ591377	Pcv2b
EF565366	Pcv2b
EF565350	Pcv2b
EF565364	Pcv2b
EF565355	Pcv2b
KC835192	Pcv2b
EU755374	Pcv2b
EU755371	Pcv2b
EU755372	Pcv2b
DQ364650	Pcv2b
JQ387582	Pcv2b
DQ861900	Pcv2b
DQ861901	Pcv2b
DQ861898	Pcv2b
HM641752	Pcv2b
HQ591365	Pcv2b
HM009335	Pcv2b
JN382174	Pcv2b
AY484407	Pcv2b
AY321990	Pcv2b
AY321999	Pcv2b
EU755381	Pcv2b
EU755380	Pcv2b
EU755378	Pcv2b
EU755379	Pcv2b
EU755375	Pcv2b
HQ735207	Pcv2b
EU755373	Pcv2b
EU755377	Pcv2b
DQ534442	Pcv2b
EF184227	Pcv2b
EF067852	Pcv2b
GQ449672	Pcv2b
JF317571	Pcv2b
AY539828	Pcv2b
EF371529	Pcv2b
AY885225	Pcv2b
EF371533	Pcv2b
EF371528	Pcv2b
EU755376	Pcv2b
FJ755686	Pcv2b
EF371535	Pcv2b
EF371534	Pcv2b
EF184228	Pcv2b
EF371540	Pcv2b
EF371536	Pcv2b
EU186062	Pcv2b
GQ449670	Pcv2b
EU350548	Pcv2b
EF371538	Pcv2b
EF371539	Pcv2b
EF371537	Pcv2b
EF184226	Pcv2b
EU408780	Pcv2b
HF542107	Pcv2b
HQ395027	Pcv2b
FN687849	Pcv2b
FN687848	Pcv2b
AY596822	Pcv2b
DQ478947	Pcv2b
AY682997	Pcv2b
JQ955679	Pcv2b
EF371545	Pcv2b
EF371543	Pcv2b
EU420015	Pcv2b
EU257511	Pcv2b
EU257516	Pcv2b
HM038032	Pcv2b
AY596823	Pcv2b
JN006457	Pcv2b
JN382159	Pcv2b
JN382164	Pcv2b
JF927981	Pcv2b
GU244506	Pcv2b
JF927980	Pcv2b
JF927982	Pcv2b
JF927976	Pcv2b
JF683406	Pcv2b
JF927990	Pcv2b
JN644771	Pcv2b
JN644770	Pcv2b
JN644769	Pcv2b
EF371546	Pcv2b
HQ831537	Pcv2b
JN006464	Pcv2b
EU521708	Pcv2b
HQ395019	Pcv2b
HQ395020	Pcv2b
EU296794	Pcv2b
JX678978	Pcv2b
FJ870976	Pcv2b
JX945577	Pcv2b
JX945576	Pcv2b
JQ181585	Pcv2b
JQ181589	Pcv2b
DQ648031	Pcv2b
JF690916	Pcv2b
JF690917	Pcv2b
HQ395039	Pcv2b
FJ644556	Pcv2b
DQ915584	Pcv2b
AY256457	Pcv2b
FJ158603	Pcv2b
FJ644930	Pcv2b
EU257513	Pcv2b
HM038019	Pcv2b
HQ231328	Pcv2b
FJ935780	Pcv2b
HM776442	Pcv2b
EU366324	Pcv2b
EU366326	Pcv2b
FJ660971	Pcv2b
FJ660970	Pcv2b
FJ660967	Pcv2b
JN119256	Pcv2b
FJ870974	Pcv2b
FJ644562	Pcv2b
GQ359008	Pcv2b
GU247989	Pcv2b
HM038022	Pcv2b
JF682792	Pcv2b
JN382192	Pcv2b
JN382191	Pcv2b
JN382190	Pcv2b
JN382186	Pcv2b
JQ002672	Pcv2b
HQ831521	Pcv2b
HQ831534	Pcv2b
HM776445	Pcv2b
AY641542	Pcv2b
EF524521	Pcv2b
EF524519	Pcv2b
EU545549	Pcv2b
GU325766	Pcv2b
JF317575	Pcv2b
AY536755	Pcv2b
AY217743	Pcv2b
AY188355	Pcv2b
EF190929	Pcv2b
EF190922	Pcv2b
AB361569	Pcv2b
JN006463	Pcv2b
JN006462	Pcv2b
AB361566	Pcv2b
AB361567	Pcv2b
FN687845	Pcv2b
FN687842	Pcv2b
FN687843	Pcv2b
FN687846	Pcv2b
FN687844	Pcv2b
JN382172	Pcv2b
EF371541	Pcv2b
HQ591373	Pcv2b
AY321995	Pcv2b
EF493837	Pcv2b
EF565363	Pcv2b
HM038028	Pcv2b
AY732494	Pcv2b
FJ644919	Pcv2b
EU555439	Pcv2b
EU589623	Pcv2b
EF565362	Pcv2b
HQ831538	Pcv2b
JF317588	Pcv2b
HM038023	Pcv2b
FN687857	Pcv2b
EF371550	Pcv2b
HQ591375	Pcv2b
EF560609	Pcv2b
EF560608	Pcv2b
EF560610	Pcv2b
EF190928	Pcv2b
DQ201642	Pcv2b
HQ831528	Pcv2b
GQ995582	Pcv2b
HQ831540	Pcv2b
GU247991	Pcv2b
EU545547	Pcv2b
FJ644924	Pcv2b
FJ644555	Pcv2b
EF467928	Pcv2b
EF064149	Pcv2b
HQ395028	Pcv2b
HQ395046	Pcv2b
JN382168	Pcv2b
JN382169	Pcv2b
AY424405	Pcv2b
EU136715	Pcv2b
AY484416	Pcv2b
AY424404	Pcv2b
EF190932	Pcv2b
JQ866918	Pcv2b
JQ866919	Pcv2b
EF190925	Pcv2b
EU684164	Pcv2b
EU886637	Pcv2b
EF190930	Pcv2b
JF927983	Pcv2b
GU325764	Pcv2b
EF371548	Pcv2b
FJ644561	Pcv2b
AB462389	Pcv2b
JF928005	Pcv2b
HM776446	Pcv2b
AY651850	Pcv2b
AB361585	Pcv2b
FJ644920	Pcv2b
FJ644921	Pcv2b
DQ104422	Pcv2b
EU545545	Pcv2b
AB462382	Pcv2b
EU547458	Pcv2b
DQ355153	Pcv2b
AY686762	Pcv2b
FJ644923	Pcv2b
JN006455	Pcv2b
JN006456	Pcv2b
FJ598044	Pcv2b
FJ644922	Pcv2b
FJ667591	Pcv2b
FJ667593	Pcv2b
FJ667592	Pcv2b
FJ667587	Pcv2b
FJ667589	Pcv2b
FJ667584	Pcv2b
EF190924	Pcv2b
JX534236	Pcv2b
JX534237	Pcv2b
EU656143	Pcv2b
EU257515	Pcv2b
HQ693092	Pcv2b
HM776438	Pcv2b
GQ174519	Pcv2b
FJ384968	Pcv2b
EF210106	Pcv2b
AY578327	Pcv2b
GU233804	Pcv2b
AY556475	Pcv2b
GU247990	Pcv2b
EF190935	Pcv2b
JN989557	Pcv2b
DQ195679	Pcv2b
EF190926	Pcv2b
FJ644559	Pcv2b
HQ113120	Pcv2b
EF190943	Pcv2b
EU521707	Pcv2b
EF190942	Pcv2b
EF190937	Pcv2b
EF190939	Pcv2b
EU257512	Pcv2b
EF190923	Pcv2b
HQ113121	Pcv2b
FJ384966	Pcv2b
FJ384967	Pcv2b
AY604430	Pcv2b
EF190933	Pcv2b
GU083582	Pcv2b
FJ644926	Pcv2b
FJ384965	Pcv2b
EU257514	Pcv2b
EF197987	Pcv2b
AY686764	Pcv2b
HM009329	Pcv2b
FJ384969	Pcv2b
JN989556	Pcv2b
JN989553	Pcv2b
JN989554	Pcv2b
EU545544	Pcv2b
EU545543	Pcv2b
DQ201641	Pcv2b
JN662675	Pcv2b
JN662673	Pcv2b
AY321982	Pcv2b
AY321983	Pcv2b
AY322003	Pcv2b
HQ591367	Pcv2b
DQ218420	Pcv2b
DQ218421	Pcv2b
DQ218419	Pcv2b
HM003570	Pcv2b
JN006454	Pcv2b
EF524529	Pcv2b
JN006453	Pcv2b
HQ378163	Pcv2b
HM776448	Pcv2b
JF317566	Pcv2b
JX945575	Pcv2b
JX948784	Pcv2b
EU503038	Pcv2b
EU503035	Pcv2b
AY536756	Pcv2b
EU503032	Pcv2b
EU503037	Pcv2b
EU503033	Pcv2b
EU503031	Pcv2b
EU503034	Pcv2b
EU503039	Pcv2b
HM009334	Pcv2b
FJ644925	Pcv2b
JN382171	Pcv2b
AY691679	Pcv2b
HQ395036	Pcv2b
AY321987	Pcv2b
EF675236	Pcv2b
EF675242	Pcv2b
EF675237	Pcv2b
EF675239	Pcv2b
HM003569	Pcv2b
EF421969	Pcv2b
EF524515	Pcv2b
AF055394	Pcv2b
AY484412	Pcv2b
AY484408	Pcv2b
AY321988	Pcv2b
AY321989	Pcv2b
HQ378159	Pcv2b
HM038016	Pcv2b
EU283329	Pcv2b
DQ220733	Pcv2b
EU909688	Pcv2b
AF201897	Pcv2b
AY484413	Pcv2b
DQ220737	Pcv2b
AY484411	Pcv2b
AY256460	Pcv2b
AY916791	Pcv2b
AY613906	Pcv2b
DQ997815	Pcv2b
HM776444	Pcv2b
EF493841	Pcv2b
EF493838	Pcv2b
EU346945	Pcv2b
EF493842	Pcv2b
EF493840	Pcv2b
AY288133	Pcv2b
EF421968	Pcv2b
EU366325	Pcv2b
EF421970	Pcv2b
EF421971	Pcv2b
DQ220738	Pcv2b
EF452350	Pcv2b
EF619971	Pcv2b
HQ378161	Pcv2b
JN662684	Pcv2b
DQ915586	Pcv2b
DQ915587	Pcv2b
DQ915585	Pcv2b
AJ623306	Pcv2b
AF201311	Pcv2b
AY122275	Pcv2b
EF421967	Pcv2b
AY613854	Pcv2b
AB462387	Pcv2b
FJ905469	Pcv2b
JF317573	Pcv2b
FJ905462	Pcv2b
AY321985	Pcv2b
EU547456	Pcv2b
AF055393	Pcv2b
EF565357	Pcv2b
AY321986	Pcv2b
AY321984	Pcv2b
FN687856	Pcv2b
EU545550	Pcv2b
HM755880	Pcv2d
HM535640	Pcv2d
HM755881	Pcv2d
JF272498	Pcv2d
JX912914	Pcv2d
JX204386	Pcv2d
KC800639	Pcv2d
HQ395033	Pcv2d
JN411100	Pcv2d
JF718784	Pcv2d
JX406419	Pcv2d
KC473168	Pcv2d
FJ870972	Pcv2d
FJ598045	Pcv2d
FJ870971	Pcv2d
HQ113118	Pcv2d
JN615187	Pcv2d
JN660055	Pcv2d
HQ395043	Pcv2d
HQ395061	Pcv2d
FJ870970	Pcv2d
HM027580	Pcv2d
JF927988	Pcv2d
JN411095	Pcv2d
JN411096	Pcv2d
GQ359009	Pcv2d
JX948781	Pcv2d
HQ395050	Pcv2d
HQ113119	Pcv2d
HM142899	Pcv2d
HQ395029	Pcv2d
HQ395048	Pcv2d
JX982222	Pcv2d
JF683394	Pcv2d
EF675230	Pcv2d
FJ426398	Pcv2d
HQ395025	Pcv2d
GQ359010	Pcv2d
HM776449	Pcv2d
GU083583	Pcv2d
HM776453	Pcv2d
KC473166	Pcv2d
HQ395041	Pcv2d
KC527542	Pcv2d
HM535641	Pcv2d
HM142895	Pcv2d
GU001710	Pcv2d
JX948783	Pcv2d
JX948777	Pcv2d
JX948769	Pcv2d
KC860786	Pcv2d
GU574204	Pcv2d
GU938302	Pcv2d
HM038017	Pcv2d
HM038030	Pcv2d
HM102350	Pcv2d
HM027579	Pcv2d
HM142894	Pcv2d
HM161711	Pcv2d
HQ113117	Pcv2d
JN006448	Pcv2d
JF899334	Pcv2d
JF928002	Pcv2d
JN119257	Pcv2d
JN411094	Pcv2d
HQ395022	Pcv2d
HQ395023	Pcv2d
HQ395032	Pcv2d
HQ395052	Pcv2d
HM776439	Pcv2d
HM776440	Pcv2d
JF683392	Pcv2d
JF927989	Pcv2d
GQ915288	Pcv2d
JX535297	Pcv2d
JQ181600	Pcv2d
JX535296	Pcv2d
JX948778	Pcv2d
JX982221	Pcv2d
KC473167	Pcv2d
JX679498	Pcv2d
HM776447	Pcv2d
JX406425	Pcv2d
KC533812	Pcv2d
HM038031	Pcv2d
JX948785	Pcv2d
GU252370	Pcv2d
JX982219	Pcv2d
FJ870973	Pcv2d
KC800645	Pcv2d
HQ693093	Pcv2d
GU325769	Pcv2d
HM776437	Pcv2d
KC800641	Pcv2d
KC800642	Pcv2d
KC800644	Pcv2d
JQ809463	Pcv2d
JQ809464	Pcv2d
JF317586	Pcv2d
JX682407	Pcv2d
HQ395038	Pcv2d
KC249977	Pcv2d
JN119255	Pcv2d
JX912915	Pcv2d
JN411099	Pcv2d
JF683402	Pcv2d
KC800646	Pcv2d
HM142896	Pcv2d
HM161710	Pcv2d
KC800643	Pcv2d
JF928004	Pcv2d
JF928006	Pcv2d
HQ395055	Pcv2d
JX982224	Pcv2d
HQ650833	Pcv2d
JX406422	Pcv2d
HQ395059	Pcv2d
HQ395053	Pcv2d
HQ395021	Pcv2d
JQ653449	Pcv2d
HM776441	Pcv2d
JQ413808	Pcv2d
HQ395024	Pcv2d
GQ359011	Pcv2d
KC533811	Pcv2d
JX406421	Pcv2d
JX982228	Pcv2d
JX948770	Pcv2d
JX948776	Pcv2d
JQ390467	Pcv2d
JX948782	Pcv2d
JX948771	Pcv2d
JX406420	Pcv2d
FJ712215	Pcv2d
JX948786	Pcv2d
HQ395042	Pcv2d
KC800640	Pcv2d
JX982227	Pcv2d
GU325762	Pcv2d
KC153106	Pcv2d
GU325763	Pcv2d
FJ644929	Pcv2d
GU325768	Pcv2d
GU325767	Pcv2d
GU124593	Pcv2d
JX982220	Pcv2d
KC447454	Pcv2d
GU325770	Pcv2d
GU325760	Pcv2d
FJ712216	Pcv2d
JX948775	Pcv2d
KC800637	Pcv2d
KC800638	Pcv2d
JX982226	Pcv2d
JN382188	Pcv2d
HQ395037	Pcv2d
JQ002671	Pcv2d
JF927985	Pcv2d
JF927984	Pcv2d
JF683408	Pcv2d
JN176181	Pcv2d
JF683404	Pcv2d
JF683399	Pcv2d
JF683401	Pcv2d
JF683389	Pcv2d
JF927986	Pcv2d
JF683405	Pcv2d
FJ644931	Pcv2d
FJ948168	Pcv2d
GU808525	Pcv2d
AY484410	Pcv2d
AY510375	Pcv2d
FJ158604	Pcv2d
FJ158607	Pcv2d
AY181947	Pcv2d
AY686763	Pcv2d
AY686765	Pcv2d
AY556476	Pcv2d
HQ378158	Pcv2d
JN006445	Pcv2d
HQ378157	Pcv2d
AY556473	Pcv2d
EF990645	Pcv2d
EU909686	Pcv2d
HQ395044	Pcv2d
EF675241	Pcv2d
AY943819	Pcv2d
AY291317	Pcv2d
EF524539	Pcv2d
AY682994	Pcv2d
AY682996	Pcv2d
AY682991	Pcv2d
AB462384	Pcv2d
FJ644560	Pcv2d
FJ667588	Pcv2d
FJ594471	Pcv2d
FJ667582	Pcv2d
FJ667586	Pcv2d
FJ667585	Pcv2d
FJ667590	Pcv2d
FJ667583	Pcv2d
EU148505	Pcv2c
EU148503	Pcv2c
EU148504	Pcv2c
